# Supplementary material for: Mechanically tunable organogels from highly charged polyoxometalate clusters loaded with fluorescent dyes
Source: Nat Commun. 2023 Dec 14;14:8327. doi: 10.1038/s41467-023-43989-3 (PMC10721816; doi:10.1038/s41467-023-43989-3)
Supplement: Supplementary file 8 — Source Data [file 41467_2023_43989_MOESM8_ESM.xlsx]

## Sheet: Figure 1c
Distance	Height（nm）
0	0.44336
7.1909	0.32785
14.3818	0.30638
21.5727	0.44391
28.7636	0.45367
35.9545	0.31609
43.1454	0.31869
50.3363	0.26909
57.5272	0.11964
64.7181	0.10822
71.909	0.72468
79.0999	1.59905
86.2908	1.89592
93.4817	1.47019
100.673	0.91443
107.863	0.53867
115.054	0.40019
122.245	0.23499
129.436	0.04091
136.627	0.12233
143.818	0.37559
151.009	0.51418
158.2	0.44525
165.391	0.30957
172.582	0.39961
179.772	0.46515
186.963	0.45941
194.154	0.36243

## Sheet: Figure 1e
Distance	Height（nm）
0	0.44336
7.1909	0.32785
14.3818	0.30638
21.5727	0.44391
28.7636	0.45367
35.9545	0.31609
43.1454	0.31869
50.3363	0.26909
57.5272	0.11964
64.7181	0.10822
71.909	0.72468
79.0999	1.59905
86.2908	1.89592
93.4817	1.47019
100.673	0.91443
107.863	0.53867
115.054	0.40019
122.245	0.23499
129.436	0.04091
136.627	0.12233
143.818	0.37559
151.009	0.51418
158.2	0.44525
165.391	0.30957
172.582	0.39961
179.772	0.46515
186.963	0.45941
194.154	0.36243

## Sheet: Figure1f
2 theta（degree）	Intensity
0.5	781
0.51	716.4
0.52	664.8
0.53	630.514
0.54	594.571
0.55	591.029
0.56	576.857
0.57	555.943
0.58	536.143
0.59	529.486
0.6	512.571
0.61	509.171
0.62	519.486
0.63	513.943
0.64	489.6
0.65	479.2
0.66	473.057
0.67	478.257
0.68	462.743
0.69	450.086
0.7	454.629
0.71	466.743
0.72	455.457
0.73	435.429
0.74	434.714
0.75	430.829
0.76	437.029
0.77	444.371
0.78	458.714
0.79	456.429
0.8	432.971
0.81	423
0.82	438.629
0.83	456.257
0.84	440.743
0.85	440.343
0.86	428.114
0.87	415.486
0.88	411
0.89	414.2
0.9	420.486
0.91	419.4
0.92	432.371
0.93	439.086
0.94	444.114
0.95	433.286
0.96	426.8
0.97	428.571
0.98	427.171
0.99	435.686
1	443.343
1.01	453.486
1.02	448.943
1.03	452.6
1.04	445.343
1.05	458.857
1.06	461.857
1.07	460.371
1.08	452.2
1.09	446.4
1.1	452.6
1.11	458.343
1.12	468.886
1.13	474.343
1.14	468.657
1.15	463.8
1.16	459.343
1.17	469.057
1.18	473.457
1.19	501.771
1.2	484.114
1.21	467.143
1.22	462.343
1.23	494.971
1.24	487.6
1.25	488.743
1.26	486.714
1.27	485.029
1.28	483.486
1.29	527.114
1.3	553.571
1.31	518.714
1.32	498.086
1.33	495.486
1.34	518.829
1.35	521.486
1.36	558.029
1.37	549.943
1.38	555.371
1.39	535.314
1.4	545.8
1.41	536.857
1.42	554.429
1.43	539.771
1.44	539.429
1.45	534.486
1.46	554.371
1.47	567.686
1.48	565.143
1.49	568.914
1.5	578.143
1.51	574.771
1.52	596.971
1.53	604.971
1.54	610.029
1.55	587.371
1.56	611.486
1.57	617.886
1.58	639.771
1.59	653.857
1.6	637.114
1.61	634.743
1.62	642.829
1.63	664.657
1.64	648.629
1.65	660.029
1.66	704.057
1.67	739.743
1.68	740.114
1.69	700.543
1.7	706.6
1.71	719.543
1.72	756.743
1.73	759
1.74	759.086
1.75	759.543
1.76	795.343
1.77	811.8
1.78	797.343
1.79	819.971
1.8	840.457
1.81	856.686
1.82	838.143
1.83	858.286
1.84	866.4
1.85	878.571
1.86	880.4
1.87	912.371
1.88	915.8
1.89	955.629
1.9	979.229
1.91	995.714
1.92	987.543
1.93	1007.69
1.94	1023.09
1.95	1040.17
1.96	1058.34
1.97	1097.29
1.98	1128.94
1.99	1154.83
2	1155.11
2.01	1151.17
2.02	1150.26
2.03	1148.6
2.04	1184.91
2.05	1216.89
2.06	1243.29
2.07	1195.17
2.08	1177.49
2.09	1175
2.1	1234.49
2.11	1254.23
2.12	1244.66
2.13	1216.69
2.14	1194.63
2.15	1177.31
2.16	1151.89
2.17	1184.97
2.18	1197.63
2.19	1189.06
2.2	1166.03
2.21	1167.14
2.22	1137.14
2.23	1090.54
2.24	1039.26
2.25	1013.11
2.26	1028.34
2.27	1038.2
2.28	1051.66
2.29	988.8
2.3	979.286
2.31	925.543
2.32	898.343
2.33	864.143
2.34	853.2
2.35	843.429
2.36	838.914
2.37	849.943
2.38	820.571
2.39	795.171
2.4	779.371
2.41	766.629
2.42	763.6
2.43	740.429
2.44	733.314
2.45	710.343
2.46	698.543
2.47	686.4
2.48	693
2.49	653.686
2.5	627.257
2.51	606.257
2.52	615.714
2.53	608.771
2.54	613.4
2.55	604.514
2.56	600.914
2.57	590.171
2.58	573.171
2.59	560
2.6	537.914
2.61	509.171
2.62	502.086
2.63	510.143
2.64	515.286
2.65	499.514
2.66	481.486
2.67	449.114
2.68	433.571
2.69	456.543
2.7	463.686
2.71	455.657
2.72	440.286
2.73	434.943
2.74	405.829
2.75	405.086
2.76	415.086
2.77	411.4
2.78	389.6
2.79	366.971
2.8	367.514
2.81	373.857
2.82	383.514
2.83	346.686
2.84	341.686
2.85	332.171
2.86	351.629
2.87	325.343
2.88	328.629
2.89	314.086
2.9	324.457
2.91	311.686
2.92	311.629
2.93	308.914
2.94	312.029
2.95	295.086
2.96	287.086
2.97	300.457
2.98	300.514
2.99	278.629
3	261.943
3.01	270.686
3.02	280.257
3.03	273.057
3.04	261.914
3.05	258.371
3.06	275.657
3.07	280.114
3.08	266.371
3.09	245.971
3.1	233.829
3.11	234.6
3.12	238.371
3.13	250.714
3.14	241.8
3.15	232.743
3.16	227.114
3.17	220.829
3.18	218.029
3.19	228.943
3.2	244.4
3.21	226.914
3.22	198.771
3.23	190.343
3.24	207.371
3.25	210.829
3.26	201.886
3.27	185.571
3.28	190.086
3.29	188.914
3.3	203.514
3.31	212.943
3.32	216.971
3.33	197.4
3.34	186.629
3.35	191.286
3.36	199.571
3.37	197.686
3.38	190.086
3.39	179.343
3.4	182.971
3.41	184.229
3.42	185.343
3.43	181.943
3.44	182.114
3.45	168.6
3.46	159.657
3.47	172.914
3.48	183.6
3.49	195.057
3.5	184.4
3.51	188.086
3.52	177.486
3.53	190.429
3.54	185.514
3.55	178.943
3.56	164.429
3.57	166.886
3.58	169.886
3.59	176.257
3.6	187.514
3.61	176.343
3.62	158.114
3.63	162.743
3.64	188
3.65	192.4
3.66	190.657
3.67	201.486
3.68	200.657
3.69	194.886
3.7	181
3.71	189.943
3.72	202.486
3.73	195.971
3.74	180.457
3.75	173.229
3.76	203.514
3.77	210.457
3.78	217.2
3.79	208.314
3.8	198.829
3.81	187.543
3.82	189.029
3.83	198.143
3.84	192.4
3.85	190
3.86	200.714
3.87	200.086
3.88	207.514
3.89	217.686
3.9	235.229
3.91	213.2
3.92	211.2
3.93	211.114
3.94	223.4
3.95	215.8
3.96	231.943
3.97	239
3.98	242.857
3.99	243.686
4	256.114
4.01	256.771
4.02	248.914
4.03	245.6
4.04	244.829
4.05	241.286
4.06	246.686
4.07	258.857
4.08	271.2
4.09	272.143
4.1	267.457
4.11	256.829
4.12	250.971
4.13	263.457
4.14	274.686
4.15	276.114
4.16	286.457
4.17	290.229
4.18	294.2
4.19	287.257
4.2	296.457
4.21	287.971
4.22	284.714
4.23	283.057
4.24	280.714
4.25	270.6
4.26	266.829
4.27	267.686
4.28	271
4.29	274.229
4.3	280.771
4.31	275.514
4.32	262.486
4.33	255.829
4.34	253.657
4.35	260.086
4.36	250.429
4.37	237.943
4.38	234.343
4.39	239.486
4.4	227.286
4.41	218.171
4.42	223.057
4.43	213.257
4.44	215.686
4.45	218.514
4.46	227.771
4.47	216.8
4.48	214.171
4.49	207.143
4.5	196.914
4.51	194.886
4.52	196.914
4.53	174.457
4.54	158.2
4.55	165.257
4.56	190.771
4.57	186.171
4.58	177.257
4.59	171.8
4.6	177
4.61	180.486
4.62	156.429
4.63	141
4.64	144.429
4.65	164.457
4.66	158.457
4.67	155.886
4.68	157.914
4.69	159.314
4.7	157.429
4.71	146.943
4.72	142.286
4.73	136.4
4.74	151.2
4.75	145.6
4.76	138.971
4.77	126.229
4.78	138.486
4.79	138.571
4.8	144.286
4.81	149.771
4.82	155.257
4.83	139.8
4.84	120
4.85	125.2
4.86	133.314
4.87	132.314
4.88	122.171
4.89	121.886
4.9	122.229
4.91	122.829
4.92	126.686
4.93	133.029
4.94	128.8
4.95	119.829
4.96	115.486
4.97	109.114
4.98	115.743
4.99	124.343
5	127.286
5.01	112.714
5.02	111.257
5.03	115.657
5.04	126.771
5.05	131.829
5.06	123.6
5.07	108.543
5.08	104.486
5.09	111.743
5.1	110.229
5.11	108.571
5.12	113.886
5.13	116.543
5.14	109.286
5.15	100.514
5.16	103.743
5.17	115.114
5.18	117.543
5.19	112.314
5.2	100.457
5.21	107.114
5.22	108.2
5.23	110.6
5.24	108.257
5.25	101.686
5.26	96.5429
5.27	109
5.28	117.771
5.29	104.057
5.3	89.3714
5.31	108.629
5.32	115.029
5.33	119.771
5.34	104.143
5.35	114.4
5.36	113.629
5.37	114.571
5.38	102.486
5.39	103.486
5.4	108.514
5.41	104.257
5.42	102.829
5.43	106.629
5.44	114.343
5.45	118.886
5.46	110.743
5.47	113.657
5.48	105
5.49	109.714
5.5	113.229
5.51	111.943
5.52	102.486
5.53	104.943
5.54	113.543
5.55	113.057
5.56	123.257
5.57	123.343
5.58	114.114
5.59	101.714
5.6	105.6
5.61	104.571
5.62	109.286
5.63	118.4
5.64	118.8
5.65	110.429
5.66	106.714
5.67	111.971
5.68	108.571
5.69	108.571
5.7	105.086
5.71	112.229
5.72	117.314
5.73	120.8
5.74	109.743
5.75	111.886
5.76	111.429
5.77	118.486
5.78	128.2
5.79	125.343
5.8	116.4
5.81	113.857
5.82	117.114
5.83	123.029
5.84	124.543
5.85	131.343
5.86	128.143
5.87	133.829
5.88	122.371
5.89	121.686
5.9	126.8
5.91	133.771
5.92	141.171
5.93	143.6
5.94	138.543
5.95	125.829
5.96	127.571
5.97	136.571
5.98	138.886
5.99	130.714
6	122.286
6.01	138.657
6.02	151.4
6.03	146.629
6.04	138.171
6.05	152.429
6.06	156.686
6.07	159.629
6.08	161.829
6.09	161.4
6.1	153.914
6.11	152.971
6.12	156.343
6.13	160.886
6.14	168.343
6.15	163.714
6.16	164.429
6.17	159.829
6.18	163.743
6.19	161.086
6.2	169.914
6.21	174.371
6.22	174.714
6.23	171.171
6.24	172.657
6.25	186.371
6.26	182.829
6.27	168.371
6.28	171.229
6.29	194.343
6.3	199.857
6.31	184.4
6.32	178
6.33	174.943
6.34	172.6
6.35	169.486
6.36	182.343
6.37	185.286
6.38	178.343
6.39	172.029
6.4	170.514
6.41	170.629
6.42	156.2
6.43	158.571
6.44	162.714
6.45	172.971
6.46	170.943
6.47	158.857
6.48	145.686
6.49	135.086
6.5	147
6.51	157.914
6.52	162.314
6.53	160.486
6.54	153.743
6.55	133.914
6.56	119.229
6.57	131.457
6.58	145.257
6.59	133.829
6.6	114.8
6.61	120.686
6.62	120.543
6.63	125.257
6.64	114.971
6.65	120.686
6.66	111.8
6.67	106.657
6.68	104.914
6.69	111.286
6.7	114.914
6.71	103.857
6.72	100.057
6.73	106.371
6.74	102.543
6.75	103.886
6.76	99.6857
6.77	95.9429
6.78	80.8286
6.79	81.6286
6.8	93.3429
6.81	100.971
6.82	101.029
6.83	94.2571
6.84	84.6286
6.85	85.1429
6.86	87.7714
6.87	96.8857
6.88	94.2571
6.89	91
6.9	83.9143
6.91	82.2
6.92	79.4
6.93	81
6.94	80.4286
6.95	86.7714
6.96	81.8286
6.97	86.8
6.98	88.0857
6.99	83.5429
7	81.9143
7.01	83.1143
7.02	83.2571
7.03	74.2857
7.04	71.6571
7.05	70.4857
7.06	70.4857
7.07	79.1714
7.08	80.2571
7.09	75.7714
7.1	76.9143
7.11	74.3429
7.12	78.1714
7.13	77.8857
7.14	85.6571
7.15	79.1429
7.16	77.2286
7.17	66
7.18	61.6286
7.19	57.3143
7.2	63.5429
7.21	64.1143
7.22	65.2
7.23	72.4286
7.24	71.2571
7.25	63.5429
7.26	55.7714
7.27	58.5714
7.28	58.1714
7.29	59.5143
7.3	65.3714
7.31	63.1714
7.32	61.5429
7.33	63.3143
7.34	66.8
7.35	62.3143
7.36	59.1429
7.37	55.8571
7.38	60.0857
7.39	67.0857
7.4	71.9143
7.41	60.7143
7.42	56.6
7.43	58.2
7.44	70.8857
7.45	69.3714
7.46	63.5143
7.47	51.8857
7.48	51.7714
7.49	51.7429
7.5	58.6
7.51	58.6
7.52	62.1714
7.53	64.0571
7.54	64.4857
7.55	60.9143
7.56	62.8857
7.57	64.7143
7.58	61.2857
7.59	56.0571
7.6	54.6286
7.61	51.6571
7.62	56.8286
7.63	63.3714
7.64	63.5429
7.65	61.4286
7.66	61.4
7.67	63.4571
7.68	56.7429
7.69	52.5429
7.7	51.1143
7.71	56.1429
7.72	56.5143
7.73	59
7.74	57.5429
7.75	56.5714
7.76	50.8286
7.77	53.9714
7.78	61.7143
7.79	63.4
7.8	60.2571
7.81	60.8286
7.82	61.2571
7.83	55.1429
7.84	56.5429
7.85	61.7714
7.86	53.5143
7.87	46.4
7.88	45.9714
7.89	54.3429
7.9	66.9143
7.91	67.4
7.92	56.1143
7.93	51.5143
7.94	61.8
7.95	64
7.96	62.9429
7.97	59.4286
7.98	64.7714
7.99	64.5714
8	61.7714
8.01	53.2571
8.02	53.2571
8.03	56.7429
8.04	58.6
8.05	61.9143
8.06	61.8
8.07	61.1714
8.08	60.6
8.09	65.0857
8.1	65.4857
8.11	58.6286
8.12	50.1714
8.13	53.9429
8.14	54.4571
8.15	64.6857
8.16	63.5714
8.17	63.3429
8.18	63.4286
8.19	65.7143
8.2	67.9143
8.21	60.6286
8.22	58.4
8.23	56.2
8.24	62.4571
8.25	70.8286
8.26	72.3429
8.27	69.0571
8.28	57.8
8.29	64.2
8.3	66.4286
8.31	61.5143
8.32	58.9143
8.33	67.5143
8.34	62.9714
8.35	57.4286
8.36	63.8
8.37	75.5429
8.38	74.6
8.39	67.5143
8.4	67.5714
8.41	62.6
8.42	62.6857
8.43	59.8
8.44	77.3143
8.45	73.4857
8.46	71.9714
8.47	66.3143
8.48	71.7714
8.49	68.5429
8.5	63.4857
8.51	64.9143
8.52	67.2857
8.53	64.6286
8.54	63.8
8.55	63.0571
8.56	65.4857
8.57	57.3143
8.58	54.1714
8.59	56.6
8.6	60.0286
8.61	57.5714
8.62	53.9143
8.63	53.8
8.64	55.3429
8.65	55.3429
8.66	56.9143
8.67	51.8571
8.68	59.4286
8.69	56.2571
8.7	51.2
8.71	48
8.72	56.7143
8.73	58.7143
8.74	56.9714
8.75	48.6857
8.76	43.1429
8.77	44.2286
8.78	53.6857
8.79	49.3714
8.8	49.3714
8.81	46.1714
8.82	47.8857
8.83	41.0857
8.84	47.2286
8.85	47.2857
8.86	46.6
8.87	38.3429
8.88	45.4857
8.89	43.3429
8.9	46.1429
8.91	43.6571
8.92	42.6571
8.93	33.6571
8.94	34.8286
8.95	46.5429
8.96	46.0571
8.97	40.8857
8.98	35.2857
8.99	39.7429
9	40.0286
9.01	42.8
9.02	40.6
9.03	38.2286
9.04	34.7143
9.05	33.1714
9.06	32.4286
9.07	37.2857
9.08	39.8286
9.09	36.9429
9.1	39.1143
9.11	43.6
9.12	39.6857
9.13	32.5143
9.14	30.7143
9.15	37.3143
9.16	40.7143
9.17	33.6571
9.18	33.6857
9.19	33.1429
9.2	36.3143
9.21	35
9.22	42.4286
9.23	40.9143
9.24	38.1429
9.25	34.2857
9.26	29.2286
9.27	30.5143
9.28	34.6
9.29	35.7143
9.3	34.4857
9.31	32.4571
9.32	35.1143
9.33	40.4857
9.34	43.0857
9.35	41.6571
9.36	38.4857
9.37	32.5429
9.38	26.8571
9.39	28.3143
9.4	32.8571
9.41	32
9.42	32.5429
9.43	32.1429
9.44	32.6286
9.45	30.2571
9.46	29.9714
9.47	30.0286
9.48	30.4857
9.49	32.4286
9.5	32.3143
9.51	29.5714
9.52	29.7429
9.53	28.5429
9.54	29.8857
9.55	28.2286
9.56	26.5143
9.57	26.0857
9.58	29.6571
9.59	31.0286
9.6	26.2286
9.61	28.1714
9.62	29.1143
9.63	30.7714
9.64	35.6286
9.65	31.1429
9.66	29.1429
9.67	27.1143
9.68	31.3714
9.69	25.6571
9.7	27.7429
9.71	29.6571
9.72	33.8857
9.73	35.2571
9.74	29.8286
9.75	26.7143
9.76	22.2857
9.77	22.2
9.78	25.6
9.79	34.4571
9.8	35.9714
9.81	33.3714
9.82	30.4571
9.83	21.5714
9.84	21.8571
9.85	23.8
9.86	30.2286
9.87	28.4571
9.88	36.1714
9.89	35.4286
9.9	41.2857
9.91	37.0571
9.92	33.9143
9.93	23.6
9.94	26.9143
9.95	29.2286
9.96	33.1714
9.97	33.2571
9.98	38.3429
9.99	39.3714
10	38.2571

## Sheet: Figure 2c
Sample 3	Sample 4	Extension	Force （pN）
3.2098	45.0871		Sample 1	Sample 2	Sample 3	Sample 4
4.37725	45.6162	0	26.3321	-3.93221	3.2098	45.0871
11.6622	46.6873	0.25	19.0531	-8.0085	4.37725	45.6162
4.47365	43.8463	0.5	9.08047	-4.64057	11.6622	46.6873
0.43652	39.4817	0.75	12.5911	-1.04203	4.47365	43.8463
2.41154	46.5231	1	20.8999	3.78705	0.43652	39.4817
20.2786	50.5265	1.25	27.9009	-2.46707	2.41154	46.5231
21.8296	58.6993	1.5	31.9685	-0.67538	20.2786	50.5265
16.9647	54.9834	1.75	32.9747	0.63727	21.8296	58.6993
11.3315	47.225	2	28.0024	1.4625	16.9647	54.9834
16.0901	44.2613	2.25	21.9068	-0.44662	11.3315	47.225
12.3869	45.4775	2.5	20.5662	-5.5246	16.0901	44.2613
3.84107	50.2715	2.75	20.0953	-9.40456	12.3869	45.4775
-6.82642	45.8036	3	24.9197	-9.85314	3.84107	50.2715
-2.30464	45.4036	3.25	24.8221	-5.66374	-6.82642	45.8036
1.02894	48.6894	3.5	22.8067	0.32072	-2.30464	45.4036
5.83188	55.1245	3.75	16.7834	1.57033	1.02894	48.6894
0.38988	64.5699	4	18.3525	-0.69676	5.83188	55.1245
-5.72403	63.966	4.25	24.0311	-6.03149	0.38988	64.5699
-8.16233	59.5941	4.5	24.0895	-7.63381	-5.72403	63.966
-5.02902	54.2848	4.75	19.6116	-5.78847	-8.16233	59.5941
1.21996	54.3099	5	15.1239	-1.21252	-5.02902	54.2848
5.91127	59.8734	5.25	16.4775	1.4629	1.21996	54.3099
17.4506	58.6585	5.5	18.4883	-1.82185	5.91127	59.8734
17.8827	53.6591	5.75	18.3526	-9.54407	17.4506	58.6585
12.2617	52.0247	6	21.7082	-10.2977	17.8827	53.6591
4.25841	51.2671	6.25	25.7971	-7.71352	12.2617	52.0247
6.21756	47.7474	6.5	30.3897	-4.85694	4.25841	51.2671
9.41097	47.3146	6.75	32.6092	-6.35767	6.21756	47.7474
7.02732	61.6839	7	33.6676	3.64839	9.41097	47.3146
13.3094	68.4851	7.25	33.8561	9.12155	7.02732	61.6839
18.696	70.0877	7.5	34.8785	11.7792	13.3094	68.4851
20.929	66.2444	7.75	33.3862	8.07917	18.696	70.0877
10.6771	59.4564	8	31.3139	12.9215	20.929	66.2444
12.9586	51.6882	8.25	30.7079	10.1668	10.6771	59.4564
22.0447	47.9489	8.5	33.3308	8.76926	12.9586	51.6882
24.035	48.9446	8.75	33.5495	10.1572	22.0447	47.9489
19.6599	47.403	9	33.2491	10.8713	24.035	48.9446
16.5839	42.0157	9.25	33.6542	11.2046	19.6599	47.403
16.7588	43.7136	9.5	32.2304	2.44739	16.5839	42.0157
18.5113	46.9818	9.75	29.8882	-0.53768	16.7588	43.7136
15.1827	46.4303	10	29.0633	-3.55747	18.5113	46.9818
12.3112	48.4915	10.25	32.241	-1.63837	15.1827	46.4303
7.85269	54.653	10.5	32.4849	-3.97559	12.3112	48.4915
6.01035	62.2856	10.75	31.3072	-0.2398	7.85269	54.653
4.34627	62.2013	11	31.574	8.79564	6.01035	62.2856
0.25792	65.1221	11.25	32.4514	9.90349	4.34627	62.2013
4.47674	65.7414	11.5	32.9804	4.88876	0.25792	65.1221
6.47313	68.1416	11.75	32.7412	2.48266	4.47674	65.7414
12.6759	68.3252	12	33.5276	0.78133	6.47313	68.1416
17.498	67.8919	12.25	34.2902	4.52676	12.6759	68.3252
19.2097	58.9012	12.5	31.9938	6.1287	17.498	67.8919
20.5534	57.4829	12.75	31.1382	13.0173	19.2097	58.9012
20.192	65.5466	13	36.8305	15.3789	20.5534	57.4829
19.5168	73.0905	13.25	42.9215	8.6003	20.192	65.5466
14.7816	62.034	13.5	43.2404	4.41839	19.5168	73.0905
5.86088	53.5319	13.75	41.2958	3.21731	14.7816	62.034
2.34384	59.4067	14	40.7737	15.4175	5.86088	53.5319
-2.32041	71.1351	14.25	38.8845	13.9506	2.34384	59.4067
5.2124	79.2186	14.5	36.8882	10.3698	-2.32041	71.1351
9.28925	78.7479	14.75	40.2446	3.89825	5.2124	79.2186
20.5345	78.0389	15	42.7638	4.07848	9.28925	78.7479
22.4847	68.2893	15.25	42.7144	4.50097	20.5345	78.0389
17.2889	59.0772	15.5	38.9779	-0.3335	22.4847	68.2893
14.1439	55.2179	15.75	41.7158	4.85093	17.2889	59.0772
12.0015	60.3639	16	44.9377	12.8431	14.1439	55.2179
17.9141	64.084	16.25	46.2162	13.9837	12.0015	60.3639
17.9084	67.9089	16.5	46.4794	8.81484	17.9141	64.084
22.7071	65.2844	16.75	44.6389	10.2607	17.9084	67.9089
14.8106	67.0174	17	41.9662	8.59404	22.7071	65.2844
16.9468	70.196	17.25	38.5131	2.23058	14.8106	67.0174
14.0301	74.0561	17.5	41.2028	-4.5657	16.9468	70.196
15.1163	76.1551	17.75	47.8536	3.05207	14.0301	74.0561
14.1894	75.8884	18	51.0159	0.85447	15.1163	76.1551
24.8463	78.1261	18.25	49.5183	5.17433	14.1894	75.8884
31.2508	75.908	18.5	48.0853	8.73787	24.8463	78.1261
35.8145	77.6655	18.75	49.6051	14.8114	31.2508	75.908
29.9949	79.3484	19	51.5553	16.9307	35.8145	77.6655
23.7525	77.8219	19.25	51.568	11.952	29.9949	79.3484
17.3322	77.3447	19.5	51.8378	15.9838	23.7525	77.8219
24.4889	75.3224	19.75	53.1757	8.62745	17.3322	77.3447
30.3235	78.4331	20	56.1771	15.3829	24.4889	75.3224
32.2295	75.0222	20.25	53.987	22.6898	30.3235	78.4331
21.8336	69.3962	20.5	45.5926	26.8588	32.2295	75.0222
12.9336	64.8386	20.75	39.6637	16.4678	21.8336	69.3962
11.6847	63.2163	21	43.402	7.34418	12.9336	64.8386
23.7271	72.9115	21.25	47.5902	3.09116	11.6847	63.2163
30.4157	81.1738	21.5	49.9032	4.56373	23.7271	72.9115
26.6368	83.3445	21.75	51.4757	6.13753	30.4157	81.1738
19.8339	83.1307	22	59.0366	9.66176	26.6368	83.3445
26.0848	87.9922	22.25	63.9673	1.16341	19.8339	83.1307
28.3822	97.1831	22.5	60.6435	1.96986	26.0848	87.9922
25.6231	88.4136	22.75	51.8354	4.48248	28.3822	97.1831
18.3989	82.5278	23	42.0186	11.7887	25.6231	88.4136
19.552	82.1415	23.25	44.6643	16.3594	18.3989	82.5278
15.0055	87.1724	23.5	55.4095	14.1264	19.552	82.1415
8.42543	89.6426	23.75	62.4348	16.3656	15.0055	87.1724
7.51054	90.1866	24	55.8928	14.5282	8.42543	89.6426
10.8716	88.8829	24.25	48.1785	17.451	7.51054	90.1866
15.3238	87.3026	24.5	52.5854	17.2956	10.8716	88.8829
11.6615	88.6735	24.75	61.4054	20.8711	15.3238	87.3026
13.962	92.7709	25	66.3613	21.5992	11.6615	88.6735
10.241	90.6015	25.25	65.3624	19.3558	13.962	92.7709
18.3389	87.2913	25.5	60.9183	25.2093	10.241	90.6015
26.4285	79.5435	25.75	58.0844	31.1324	18.3389	87.2913
28.8372	80.2485	26	60.7867	28.1649	26.4285	79.5435
20.0939	86.332	26.25	66.394	12.1871	28.8372	80.2485
13.3453	87.385	26.5	68.3671	1.80348	20.0939	86.332
3.09676	86.7761	26.75	62.6266	9.3747	13.3453	87.385
-4.29326	80.148	27	56.8589	19.4786	3.09676	86.7761
-2.24342	87.213	27.25	55.693	25.7252	-4.29326	80.148
10.8399	93.9537	27.5	58.9244	24.3337	-2.24342	87.213
16.9142	93.0089	27.75	60.061	23.0116	10.8399	93.9537
24.5122	89.565	28	58.3358	17.5514	16.9142	93.0089
30.7534	85.3822	28.25	60.6876	16.9371	24.5122	89.565
26.8904	94.8511	28.5	64.0324	13.5103	30.7534	85.3822
22.4651	92.1992	28.75	63.133	19.7682	26.8904	94.8511
17.8166	85.8318	29	59.5013	24.7923	22.4651	92.1992
29.1761	78.1126	29.25	60.6527	33.5707	17.8166	85.8318
30.1591	76.1401	29.5	63.7507	34.0881	29.1761	78.1126
25.1641	77.235	29.75	60.9692	30.8686	30.1591	76.1401
16.8341	74.4288	30	62.3693	18.7614	25.1641	77.235
22.1164	74.3794	30.25	68.1584	16.9111	16.8341	74.4288
31.1931	69.1662	30.5	73.1757	31.675	22.1164	74.3794
28.5892	67.0209	30.75	74.5473	43.694	31.1931	69.1662
28.4577	67.0739	31	71.5374	39.1851	28.5892	67.0209
26.6021	70.3724	31.25	69.2555	29.1359	28.4577	67.0739
23.263	74.9595	31.5	64.31	27.6302	26.6021	70.3724
19.1822	71.7098	31.75	69.5246	34.5014	23.263	74.9595
19.5674	70.6574	32	73.0155	42.1893	19.1822	71.7098
25.2402	77.5464	32.25	70.723	38.0162	19.5674	70.6574
23.7254	80.4716	32.5	64.3069	35.7554	25.2402	77.5464
26.2658	86.8859	32.75	64.5185	30.2073	23.7254	80.4716
23.176	93.6779	33	69.6457	32.2099	26.2658	86.8859
20.7037	95.7633	33.25	69.6914	25.0607	23.176	93.6779
21.7489	83.0005	33.5	69.6061	26.3483	20.7037	95.7633
24.3652	78.0384	33.75	67.7616	29.5989	21.7489	83.0005
32.6695	76.5522	34	69.3074	37.8739	24.3652	78.0384
31.4153	78.6294	34.25	72.1761	38.7698	32.6695	76.5522
27.4579	78.5596	34.5	72.3365	36.3542	31.4153	78.6294
16.1208	79.1255	34.75	68.4249	40.4434	27.4579	78.5596
13.0762	80.3259	35	67.831	48.5165	16.1208	79.1255
16.4349	78.6815	35.25	72.7339	43.436	13.0762	80.3259
14.666	80.1481	35.5	79.8128	37.9893	16.4349	78.6815
22.0783	81.5621	35.75	81.9004	34.9988	14.666	80.1481
22.7421	88.0469	36	81.6476	37.3808	22.0783	81.5621
23.4458	88.8358	36.25	80.4538	33.257	22.7421	88.0469
16.7481	87.2922	36.5	83.7849	33.573	23.4458	88.8358
21.2664	89.839	36.75	88.6903	37.6939	16.7481	87.2922
31.6563	90.8308	37	87.0651	36.2198	21.2664	89.839
29.8711	93.3816	37.25	81.5173	38.9247	31.6563	90.8308
20.5658	94.7798	37.5	79.8889	42.7637	29.8711	93.3816
17.3871	96.1889	37.75	78.7447	47.9674	20.5658	94.7798
25.0722	93.492	38	81.2794	46.9131	17.3871	96.1889
36.2298	88.8019	38.25	88.3511	49.6736	25.0722	93.492
32.1844	90.7553	38.5	94.9214	50.8469	36.2298	88.8019
33.3055	92.4068	38.75	90.3016	44.7717	32.1844	90.7553
27.3415	95.4866	39	86.8012	39.3515	33.3055	92.4068
32.3506	97.7428	39.25	87.6657	46.5922	27.3415	95.4866
29.4345	97.5038	39.5	85.9704	57.9487	32.3506	97.7428
36.4269	98.8984	39.75	83.6991	56.3725	29.4345	97.5038
39.8251	94.2008	40	85.2074	44.8129	36.4269	98.8984
35.6291	102.78	40.25	88.6816	34.3776	39.8251	94.2008
28.2089	102.885	40.5	90.9454	41.085	35.6291	102.78
25.3321	103.527	40.75	90.9929	52.2082	28.2089	102.885
30.4929	103.08	41	92.3987	60.3322	25.3321	103.527
37.8777	95.5716	41.25	89.1434	56.9828	30.4929	103.08
43.934	92.0584	41.5	87.142	58.079	37.8777	95.5716
41.295	93.5784	41.75	88.8242	61.8355	43.934	92.0584
33.009	102.527	42	93.8477	61.8588	41.295	93.5784
27.9538	97.7863	42.25	99.7117	58.8789	33.009	102.527
28.051	93.3145	42.5	99.3186	54.8927	27.9538	97.7863
27.0055	97.7608	42.75	94.8821	52.7904	28.051	93.3145
30.3394	101.115	43	91.3231	52.4847	27.0055	97.7608
32.2053	98.7036	43.25	94.2864	54.1388	30.3394	101.115
32.8688	90.5948	43.5	98.874	59.9341	32.2053	98.7036
30.4441	89.9683	43.75	99.7793	64.0645	32.8688	90.5948
31.5316	99.0806	44	96.6606	69.0644	30.4441	89.9683
35.8	103.619	44.25	91.8805	71.0107	31.5316	99.0806
35.7993	109.312	44.5	88.3321	73.608	35.8	103.619
36.9911	105.864	44.75	88.6966	71.7345	35.7993	109.312
36.9761	102.4	45	93.7111	68.5995	36.9911	105.864
39.8133	105.423	45.25	97.2109	69.4463	36.9761	102.4
33.2691	111.545	45.5	100.947	70.687	39.8133	105.423
29.233	116.274	45.75	103.778	64.5609	33.2691	111.545
34.6037	114.135	46	105.697	64.9637	29.233	116.274
43.0905	121.118	46.25	102.866	63.9458	34.6037	114.135
41.7067	128.389	46.5	100.916	66.9579	43.0905	121.118
33.2442	131.397	46.75	99.6722	58.8446	41.7067	128.389
31.951	128.69	47	101.215	62.8075	33.2442	131.397
41.413	120.327	47.25	104.567	65.7489	31.951	128.69
55.5456	115.446	47.5	103.436	69.409	41.413	120.327
57.6564	107.655	47.75	99.8424	65.4919	55.5456	115.446
57.4878	105.353	48	97.8221	66.6756	57.6564	107.655
55.0151	110.106	48.25	100.142	75.2279	57.4878	105.353
56.6276	114.154	48.5	98.7061	73.9209	55.0151	110.106
54.5533	116.066	48.75	93.8492	70.3207	56.6276	114.154
54.1813	123.047	49	91.0633	68.6612	54.5533	116.066
49.539	130.915	49.25	98.6487	74.4672	54.1813	123.047
45.4583	129.844	49.5	104.77	76.5597	49.539	130.915
47.696	114.624	49.75	107.703	81.0746	45.4583	129.844
49.2176	105.083	50	109.03	83.5243	47.696	114.624
45.124	109.821	50.25	110.244	87.8205	49.2176	105.083
41.5152	123.192	50.5	105.748	85.5665	45.124	109.821
46.4734	130.049	50.75	106.07	84.417	41.5152	123.192
52.0781	120.598	51	111.594	82.5758	46.4734	130.049
58.0511	114.554	51.25	115.092	84.2544	52.0781	120.598
56.2872	109.377	51.5	111.603	86.013	58.0511	114.554
58.3197	116.448	51.75	111.671	85.7197	56.2872	109.377
59.6175	118.373	52	111.455	85.9441	58.3197	116.448
62.0469	115.119	52.25	114.549	84.7236	59.6175	118.373
57.0364	112.752	52.5	114.811	87.6817	62.0469	115.119
53.1808	114.99	52.75	115.083	88.5561	57.0364	112.752
53.8097	115.082	53	112.141	87.9795	53.1808	114.99
57.6751	111.298	53.25	108.745	85.3203	53.8097	115.082
65.1711	111.407	53.5	111.31	87.6271	57.6751	111.298
70.6182	118.772	53.75	114.535	89.6943	65.1711	111.407
64.9012	122.018	54	118.381	93.6504	70.6182	118.772
63.4359	123.453	54.25	118.62	96.4408	64.9012	122.018
64.5404	128.028	54.5	118.625	100.632	63.4359	123.453
79.7418	128.506	54.75	117.242	99.367	64.5404	128.028
83.903	128.685	55	113.158	96.0212	79.7418	128.506
79.8612	128.683	55.25	114.325	93.5731	83.903	128.685
71.3575	139.303	55.5	115.83	91.8495	79.8612	128.683
72.903	142.767	55.75	118.358	97.0525	71.3575	139.303
78.3003	136.363	56	118.277	101.727	72.903	142.767
78.911	126.705	56.25	115.909	103.293	78.3003	136.363
80.3881	125.678	56.5	113.562	100.426	78.911	126.705
84.4734	128.1	56.75	116.209	102.597	80.3881	125.678
88.792	126.413	57	121.194	112.601	84.4734	128.1
91.8697	124.612	57.25	122.518	121.221	88.792	126.413
81.802	134.201	57.5	116.152	119.643	91.8697	124.612
76.3941	136.302	57.75	113.511	108.738	81.802	134.201
77.1701	132.194	58	116.151	98.6006	76.3941	136.302
81.4942	122.751	58.25	121.481	97.0991	77.1701	132.194
82.7684	129.214	58.5	124.026	99.7672	81.4942	122.751
82.344	135.332	58.75	120.749	104.477	82.7684	129.214
82.5178	133.831	59	119.782	109.93	82.344	135.332
76.8439	134.845	59.25	122.031	114.452	82.5178	133.831
78.6743	144.488	59.5	128.683	117.988	76.8439	134.845
86.3465	145.9	59.75	127.868	113.53	78.6743	144.488
87.6175	143.274	60	126.731	115.291	86.3465	145.9
87.7471	135.181	60.25	127.778	115.957	87.6175	143.274
89.4384	136.259	60.5	123.831	122.924	87.7471	135.181
96.3269	135.124	60.75	121.165	122.457	89.4384	136.259
99.368	142.569	61	123.198	121.68	96.3269	135.124
95.5156	144.632	61.25	128.554	125.651	99.368	142.569
95.3797	141.925	61.5	128.735	131.218	95.5156	144.632
91.0433	143.678	61.75	131.951	135.613	95.3797	141.925
91.1302	148.499	62	138.158	131.898	91.0433	143.678
86.1687	151.217	62.25	138.276	129.299	91.1302	148.499
90.3747	140.61	62.5	135.41	130.392	86.1687	151.217
97.9819	130.064	62.75	134.799	130.671	90.3747	140.61
103.58	133.627	63	136.287	131.152	97.9819	130.064
103.129	139.455	63.25	135.545	129.15	103.58	133.627
100.103	145.278	63.5	136.249	132.116	103.129	139.455
102.006	142.092	63.75	140.317	137.896	100.103	145.278
103.222	145.086	64	142.966	138.945	102.006	142.092
99.5644	149.205	64.25	143.186	140.096	103.222	145.086
97.3091	147.954	64.5	140.874	135.687	99.5644	149.205
103.639	148.697	64.75	138.891	136.955	97.3091	147.954
104.213	146.664	65	137.085	136.609	103.639	148.697
99.2271	148.896	65.25	139.06	140.261	104.213	146.664
93.6383	149.656	65.5	141.532	145.614	99.2271	148.896
99.1188	155.482	65.75	146.408	146.551	93.6383	149.656
98.2996	159.96	66	148.415	145.428	99.1188	155.482
102.661	152.165	66.25	143.889	140.469	98.2996	159.96
101.761	150.512	66.5	139.211	139.862	102.661	152.165
108.516	154.261	66.75	140.518	139.617	101.761	150.512
109.02	158.435	67	146.008	141.059	108.516	154.261
108.765	161.587	67.25	145.999	141.513	109.02	158.435
103.316	165.89	67.5	146.601	143.586	108.765	161.587
103.652	171.288	67.75	145.781	142.951	103.316	165.89
106.661	166.369	68	144.02	142.178	103.652	171.288
110.572	161.85	68.25	139.68	140.439	106.661	166.369
115.889	163.432	68.5	139.686	146.238	110.572	161.85
114.72	162.596	68.75	140.937	152.074	115.889	163.432
112.39	166.507	69	143.73	153.284	114.72	162.596
108.876	163.778	69.25	148.078	154.075	112.39	166.507
109.213	168.734	69.5	152.114	153.721	108.876	163.778
117.1	169.926	69.75	153.21	158.464	109.213	168.734
123.792	169.253	70	151.695	156.752	117.1	169.926
124.277	164.84	70.25	151.711	158.566	123.792	169.253
120.768	159.148	70.5	149.892	160.042	124.277	164.84
123.996	161.901	70.75	151.643	161.969	120.768	159.148
132.931	166.959	71	143.275	158.015	123.996	161.901
136.651	172.404	71.25	111.314	153.385	132.931	166.959
140.656	177.226	71.5	72.1217	162.524	136.651	172.404
133.053	176.82	71.75	44.2513	155.366	140.656	177.226
131.11	176.101	72	29.5792	106.244	133.053	176.82
132.257	175.836	72.25	12.2552	36.6673	131.11	176.101
123.922	144.511	72.5	5.76652	-1.91615	132.257	175.836
81.112	95.445	72.75	4.02538	-5.14704	123.922	144.511
27.1586	55.6981	73	2.94367	-1.69864	81.112	95.445
4.50753	49.568	73.25	3.69832	-2.32249	27.1586	55.6981
-1.84812	45.7289	73.5	4.51795	-4.46772	4.50753	49.568
-3.3112	45.6988	73.75	3.5483	-4.79262	-1.84812	45.7289
-1.41386	44.3272	74	-3.02529	-3.17206	-3.3112	45.6988
2.43201	45.2558	74.25	-3.08735	0.87226	-1.41386	44.3272
3.8665	48.0612	74.5	-0.07195	0.36308	2.43201	45.2558
-1.79242	51.9718	74.75	0.81594	-6.67165	3.8665	48.0612
3.00117	53.3615	75	-0.14471	-14.7411	-1.79242	51.9718
7.06409	57.2855	75.25	-0.19949	-13.6073	3.00117	53.3615
13.4741	52.1513	75.5	0.33503	-2.90207	7.06409	57.2855
8.35127	43.7317	75.75	-3.21056	5.38845	13.4741	52.1513
0.50361	33.474	76	-1.82627	8.25321	8.35127	43.7317
-0.10388	39.6144	76.25	-0.0079	2.09072	0.50361	33.474
1.93785	51.3872	76.5	0.95207	2.0027	-0.10388	39.6144
11.1893	56.5584	76.75	-3.57697	0.1264	1.93785	51.3872
12.2812	47.1321	77	-4.66702	0.79314	11.1893	56.5584
8.26075	36.1214	77.25	1.59347	4.96436	12.2812	47.1321
8.40766	35.0678	77.5	10.0442	5.63328	8.26075	36.1214
13.2147	48.4889	77.75	11.6706	6.2652	8.40766	35.0678
15.2008	55.4385	78	7.72051	-3.62113	13.2147	48.4889
4.21208	56.1334	78.25	7.3693	-6.04718	15.2008	55.4385
-10.0813	54.7291	78.5	3.59964	-0.47179	4.21208	56.1334
-11.7337	56.4883	78.75	3.55077	10.2552	-10.0813	54.7291
2.57741	46.2369	79	11.6779	5.51951	-11.7337	56.4883
17.2615	42.1271	79.25	15.3628	-8.20992	2.57741	46.2369
11.1763	46.6076	79.5	7.5545	-4.42956	17.2615	42.1271
0.56458	49.6052	79.75	-1.24786	0.37018	11.1763	46.6076
-4.22159	38.5293	80	1.16472	-5.1943	0.56458	49.6052
-4.21314	41.2326	80.25	2.36254	-11.1477	-4.22159	38.5293
1.60238	38.2194	80.5	3.52818	-9.35286	-4.21314	41.2326
1.20253	37.6296	80.75	0.79082	-6.79132	1.60238	38.2194
-2.04764	36.9727	81	-4.78988	-12.8575	1.20253	37.6296
-7.01836	51.3844	81.25	-8.8742	-12.0157	-2.04764	36.9727
-0.19691	53.7769	81.5	-5.21568	-8.27303	-7.01836	51.3844
8.67429	52.1007	81.75	1.41924	-9.64431	-0.19691	53.7769
5.24393	54.3143	82	4.73753	-11.9693	8.67429	52.1007
3.9875	53.5972	82.25	7.80492	-17.0177	5.24393	54.3143
-0.36511	51.6602	82.5	6.39182	-15.6405	3.9875	53.5972
-3.49254	54.6461	82.75	4.77063	-11.4859	-0.36511	51.6602
-2.58496	57.1491	83	5.28217	-6.07404	-3.49254	54.6461
2.2153	53.7915	83.25	8.88636	-5.22927	-2.58496	57.1491
5.47099	41.1608	83.5	12.6828	-12.0811	2.2153	53.7915
-4.85319	33.9865	83.75	11.6416	-4.56662	5.47099	41.1608
-4.83496	25.3482	84	9.03514	1.59555	-4.85319	33.9865
-2.03812	28.5564	84.25	3.23232	-2.03127	-4.83496	25.3482
-0.79855	42.575	84.5	-3.85492	-16.794	-2.03812	28.5564
2.50369	50.8096	84.75	-6.54744	-23.2562	-0.79855	42.575
-0.84421	54.6919	85	0.23832	-18.3055	2.50369	50.8096
3.70293	56.803	85.25	5.45603	-14.1397	-0.84421	54.6919
-5.07278	61.6989	85.5	3.4859	-3.70697	3.70293	56.803
1.41878	60.9987	85.75	1.45159	5.61369	-5.07278	61.6989
3.029	52.8018	86	0.33106	3.17129	1.41878	60.9987
5.23458	53.2009	86.25	-2.5481	-9.53262	3.029	52.8018
13.6733	54.6717	86.5	-9.83343	-17.2036	5.23458	53.2009
22.2633	53.2733	86.75	-14.7695	-6.79733	13.6733	54.6717
18.2331	47.8284	87	-11.6508	-0.41771	22.2633	53.2733
-2.22604	51.6522	87.25	0.11121	-0.85149	18.2331	47.8284
-11.5696	56.4346	87.5	6.99041	-6.31156	-2.22604	51.6522
-0.504	47.6333	87.75	5.21612	-5.79854	-11.5696	56.4346
11.0971	43.2577	88	0.25743	-1.03984	-0.504	47.6333
14.7493	44.9847	88.25	1.68889	5.77561	11.0971	43.2577
4.52151	46.0356	88.5	4.82231	7.23099	14.7493	44.9847
4.64835	45.7453	88.75	2.94859	3.66233	4.52151	46.0356
9.32199	36.5136	89	-3.16108	1.69656	4.64835	45.7453
10.3516	34.9504	89.25	-4.11213	0.97979	9.32199	36.5136
19.0155	37.114	89.5	-0.91831	-5.41524	10.3516	34.9504
21.2191	45.595	89.75	-3.36888	-8.58602	19.0155	37.114
19.5828	45.7348	90	-5.7094	-5.69166	21.2191	45.595
3.83004	32.3303	90.25	-2.22091	1.32538	19.5828	45.7348
13.3018	23.7828	90.5	4.59137	-0.5219	3.83004	32.3303
19.6685	24.4352	90.75	3.24108	-1.46321	13.3018	23.7828
27.19	32.1557	91	-1.40689	2.65432	19.6685	24.4352
25.4973	34.6857	91.25	-2.40583	2.15827	27.19	32.1557
16.9568	33.0424	91.5	-1.90203	-2.26371	25.4973	34.6857
-7.33673	37.3832	91.75	-0.86789	-10.3514	16.9568	33.0424
-22.9599	35.5338	92	0.11668	-6.0822	-7.33673	37.3832
-13.4223	41.0126	92.25	4.80461	-4.81515	-22.9599	35.5338
2.59163	40.2863	92.5	9.97226	-6.45126	-13.4223	41.0126
9.06117	41.7158	92.75	12.1772	-17.9318	2.59163	40.2863
4.29519	37.4228	93	13.4689	-17.6646	9.06117	41.7158
-2.23983	31.1125	93.25	14.178	-6.03841	4.29519	37.4228
1.82974	30.0427	93.5	10.1662	3.93248	-2.23983	31.1125
5.96014	38.3663	93.75	1.75091	-0.18136	1.82974	30.0427
4.45965	44.1803	94	-1.51316	-4.50089	5.96014	38.3663
2.4001	37.6845	94.25	1.33502	-11.559	4.45965	44.1803
-0.69406	32.1752	94.5	7.01083	-15.6714	2.4001	37.6845
-7.70581	40.1448	94.75	9.61577	-20.3644	-0.69406	32.1752
-18.9195	47.2454	95	9.26593	-12.5051	-7.70581	40.1448
-9.83737	42.0477	95.25	8.22305	-5.67891	-18.9195	47.2454
-8.23597	34.3634	95.5	8.38203	2.8929	-9.83737	42.0477
-7.43275	30.8013	95.75	4.55077	3.07589	-8.23597	34.3634
-11.7312	36.8119	96	-2.49793	4.1705	-7.43275	30.8013
-5.87491	38.6656	96.25	-3.68513	9.12394	-11.7312	36.8119
-1.98432	40.9186	96.5	-0.22308	5.60752	-5.87491	38.6656
1.1908	41.5658	96.75	3.05224	-5.83138	-1.98432	40.9186
1.59966	47.9047	97	-0.08549	-13.789	1.1908	41.5658
-6.30665	56.3395	97.25	-4.44959	-5.50614	1.59966	47.9047
-8.47432	53.8066	97.5	-6.10738	-0.18254	-6.30665	56.3395
-5.18793	42.8216	97.75	-1.06648	1.45169	-8.47432	53.8066
0.52129	33.9105	98	8.0015	6.47865	-5.18793	42.8216
3.16812	27.88	98.25	11.1747	3.28079	0.52129	33.9105
0.76609	26.6298	98.5	10.5207	-3.28236	3.16812	27.88
-4.56821	37.4945	98.75	7.82707	-14.3626	0.76609	26.6298
-11.6025	46.8802	99	11.9223	-9.65706	-4.56821	37.4945
-14.1949	41.9939	99.25	10.2985	-2.75222	-11.6025	46.8802
-9.85048	31.0153	99.5	5.66599	-0.84323	-14.1949	41.9939
-9.65221	32.303	99.75	3.54034	-3.49302	-9.85048	31.0153
-4.18816	39.1904	100	9.37023	-9.9477	-9.65221	32.303
-5.67549	40.8384	100.25	11.1298	-5.03842	-4.18816	39.1904
0.38115	35.5934	100.5	11.6348	-2.81101	-5.67549	40.8384
-0.75958	26.8141	100.75	10.2362	5.96387	0.38115	35.5934
-1.88266	27.4711	101	8.64245	2.76746	-0.75958	26.8141
1.78707	30.8572	101.25	6.8892	3.6854	-1.88266	27.4711
3.28094	39.6925	101.5	7.76492	-0.82706	1.78707	30.8572
8.10066	41.7022	101.75	3.36962	-5.10308	3.28094	39.6925
0.50982	38.5141	102	-1.61648	-10.9603	8.10066	41.7022
3.45273	44.0514	102.25	-1.60424	-8.93572	0.50982	38.5141
7.23662	47.6285	102.5	1.46815	-9.55464	3.45273	44.0514
15.1051	48.6206	102.75	3.78035	-3.99072	7.23662	47.6285
22.0293	49.0865	103	3.41382	-0.00927	15.1051	48.6206
15.7522	50.2176	103.25	6.44034	4.50876	22.0293	49.0865
0.03176	50.0346	103.5	7.60582	0.04589	15.7522	50.2176
-13.4144	51.6697	103.75	6.27256	-1.76351	0.03176	50.0346
-11.5709	59.1952	104	0.08204	-2.39294	-13.4144	51.6697
-6.47959	52.9897	104.25	-4.0961	-7.38463	-11.5709	59.1952
-11.9007	42.1988	104.5	-4.29554	-5.94753	-6.47959	52.9897
-7.12852	40.9092	104.75	-4.59824	-5.14413	-11.9007	42.1988
-3.15464	41.8533	105	-0.89572	1.6284	-7.12852	40.9092
3.28172	37.3929	105.25	-0.1961	-2.52473	-3.15464	41.8533
4.11624	27.586	105.5	1.79995	1.67671	3.28172	37.3929
2.26853	23.1074	105.75	3.94264	4.36259	4.11624	27.586
-2.82582	20.0231	106	12.0885	5.26903	2.26853	23.1074
-8.5748	24.1195	106.25	16.0875	0.01758	-2.82582	20.0231
-6.00245	28.5988	106.5	15.0323	-8.24956	-8.5748	24.1195
-0.9699	34.6579	106.75	10.9858	-9.31101	-6.00245	28.5988
5.00173	34.8452	107	8.89597	-7.8784	-0.9699	34.6579
4.28403	31.3873	107.25	9.18376	-4.02645	5.00173	34.8452
-6.94465	31.5696	107.5	12.5788	-1.34443	4.28403	31.3873
-12.9511	37.6846	107.75	10.8363	-0.97371	-6.94465	31.5696
-6.4834	46.6561	108	5.91421	2.59208	-12.9511	37.6846
-0.50742	46.8674	108.25	4.23728	2.49982	-6.4834	46.6561
0.09889	48.1476	108.5	7.71792	5.42334	-0.50742	46.8674
-1.31623	44.3547	108.75	8.57079	3.66363	0.09889	48.1476
3.01815	41.1953	109	5.78392	-5.99086	-1.31623	44.3547
-0.19034	40.8852	109.25	0.59906	-10.924	3.01815	41.1953
-4.85476	45.8369	109.5	0.07255	-14.0158	-0.19034	40.8852
-14.5453	51.257	109.75	2.46486	-10.0105	-4.85476	45.8369
-15.6024	51.185	110	4.8346	-5.55613	-14.5453	51.257
-15.0844	51.3417	110.25	6.55427	-1.36386	-15.6024	51.185
-11.1256	50.7951	110.5	7.4976	-1.96197	-15.0844	51.3417
-10.5947	48.575	110.75	7.1313	-8.14877	-11.1256	50.7951
-0.76979	52.2914	111	3.90421	-0.0445	-10.5947	48.575
0.43429	53.3299	111.25	-2.91103	3.11472	-0.76979	52.2914
1.17521	52.3825	111.5	-9.24615	7.31994	0.43429	53.3299
-9.88053	47.4173	111.75	-7.39764	4.33747	1.17521	52.3825
-7.80824	53.7219	112	0.88011	-1.91306	-9.88053	47.4173
-6.25357	58.2173	112.25	5.84931	-5.37145	-7.80824	53.7219
-2.84615	56.8577	112.5	5.9374	-6.81347	-6.25357	58.2173
-7.61881	48.7745	112.75	1.80895	2.2098	-2.84615	56.8577
-8.08217	45.2985	113	-1.06782	1.11111	-7.61881	48.7745
-7.20521	49.7381	113.25	-1.74115	-1.80267	-8.08217	45.2985
-6.1697	53.2504	113.5	-0.90391	-7.1781	-7.20521	49.7381
0.98334	46.4576	113.75	2.65494	-4.1051	-6.1697	53.2504
-6.33718	36.1178	114	6.43567	-5.29074	0.98334	46.4576
-10.5062	36.5155	114.25	10.6342	-5.45906	-6.33718	36.1178
-8.66337	47.9359	114.5	9.50559	-1.97162	-10.5062	36.5155
9.07055	46.9703	114.75	8.09271	5.1967	-8.66337	47.9359
10.4967	44.3674	115	5.89302	4.3651	9.07055	46.9703
5.5177	47.176	115.25	3.47314	6.59041	10.4967	44.3674
-0.2228	50.9972	115.5	-0.87389	1.18977	5.5177	47.176
4.42675	45.7239	115.75	-3.93198	2.18261	-0.2228	50.9972
0.61455	37.1432	116	-1.99745	-1.95535	4.42675	45.7239
-8.04026	35.8755	116.25	-4.02098	1.58562	0.61455	37.1432
-18.8168	38.3218	116.5	-4.2425	0.79636	-8.04026	35.8755
-14.404	41.8656	116.75	1.16973	5.93981	-18.8168	38.3218
-11.1794	50.8096	117	7.18237	10.1648	-14.404	41.8656
-6.48551	54.5063	117.25	7.24336	8.49463	-11.1794	50.8096
-12.0365	51.6677	117.5	8.64312	7.44817	-6.48551	54.5063
-18.2595	44.8921	117.75	10.7929	4.62671	-12.0365	51.6677
-20.8068	43.5087	118	9.52484	10.532	-18.2595	44.8921
-17.7825	47.0644	118.25	6.42529	7.06097	-20.8068	43.5087
-11.6425	48.3687	118.5	7.40419	0.69937	-17.7825	47.0644
-7.0602	49.6563	118.75	4.87805	-10.4924	-11.6425	48.3687
4.37008	44.3544	119	3.5874	-7.28042	-7.0602	49.6563
4.69316	46.157	119.25	5.16936	2.66539	4.37008	44.3544
-1.03682	44.0508	119.5	5.67184	8.94966	4.69316	46.157
-9.14912	48.6211	119.75	3.50778	7.27036	-1.03682	44.0508
-7.29898	59.0122	120	5.80891	4.98114	-9.14912	48.6211
-4.21458	63.0806	120.25	9.8295	6.71154	-7.29898	59.0122
-6.70725	52.7317	120.5	9.10287	11.4071	-4.21458	63.0806
-0.53416	43.5557	120.75	2.4534	9.69582	-6.70725	52.7317
4.74341	45.5085	121	-1.5833	3.98583	-0.53416	43.5557
6.86735	54.2413	121.25	-3.13084	-2.17577	4.74341	45.5085
-3.4935	54.7687	121.5	-2.48225	-0.08799	6.86735	54.2413
-1.32107	51.4838	121.75	-2.8413	6.66224	-3.4935	54.7687
7.65602	48.0039	122	-3.47956	9.15011	-1.32107	51.4838
9.53736	51.5257	122.25	-1.51795	7.43084	7.65602	48.0039
5.05325	56.3627	122.5	0.04789	-1.00772	9.53736	51.5257
1.86824	55.2857	122.75	1.84246	-7.2583	5.05325	56.3627
1.93409	47.2981	123	1.91579	-11.8473	1.86824	55.2857
3.57754	41.0881	123.25	3.84419	-5.09096	1.93409	47.2981
0.14	48.2334	123.5	3.38218	4.04351	3.57754	41.0881
-2.84052	55.2041	123.75	-0.3222	4.63934	0.14	48.2334
-7.40807	54.7067	124	-4.18919	3.78866	-2.84052	55.2041
-9.35943	50.6201	124.25	-3.05968	7.36154	-7.40807	54.7067
-11.1325	50.5893	124.5	1.65112	13.6032	-9.35943	50.6201
-15.3299	49.3621	124.75	3.9753	4.18135	-11.1325	50.5893
-11.2201	45.4238	125	0.88777	-7.51025	-15.3299	49.3621
-9.3327	50.5333	125.25	3.20149	-11.0197	-11.2201	45.4238
-3.23894	59.3549	125.5	4.58601	-7.05608	-9.3327	50.5333
1.47411	68.3608	125.75	4.08328	-7.99711	-3.23894	59.3549
3.07681	71.1462	126	4.66485	-10.6787	1.47411	68.3608
4.3115	65.919	126.25	7.57219	-9.65547	3.07681	71.1462
3.84112	48.2615	126.5	5.15965	-4.3036	4.3115	65.919
3.0569	37.7128	126.75	-1.34954	-2.2453	3.84112	48.2615
-1.78736	39.2367	127	-1.57838	-2.65288	3.0569	37.7128
-10.8171	44.9606	127.25	-3.06818	-6.80331	-1.78736	39.2367
-14.4431	51.3327	127.5	2.16474	-10.3326	-10.8171	44.9606
-19.2164	46.6105	127.75	11.1147	-8.17359	-14.4431	51.3327
-11.7926	41.7699	128	15.8689	-4.54566	-19.2164	46.6105
-7.82475	42.4651	128.25	10.7593	2.68298	-11.7926	41.7699
3.31154	51.8069	128.5	1.98126	2.57145	-7.82475	42.4651
5.15273	58.4791	128.75	-0.34549	9.79139	3.31154	51.8069
-0.15217	61.4371	129	2.92078	9.1394	5.15273	58.4791
-3.40612	62.7642	129.25	7.89344	9.89788	-0.15217	61.4371
-5.65752	61.9797	129.5	8.57741	7.07413	-3.40612	62.7642
0.146	59.172	129.75	7.22467	7.07892	-5.65752	61.9797
0.03128	55.5411	130	7.4445	2.31112	0.146	59.172
4.72097	53.2462	130.25	5.70831	-0.48795	0.03128	55.5411
-3.28453	55.0287	130.5	2.82396	-1.50214	4.72097	53.2462
-1.25734	53.7914	130.75	-1.94529	0.3514	-3.28453	55.0287
-4.28309	53.5583	131	-3.83999	-1.62497	-1.25734	53.7914
-3.30587	59.3758	131.25	-1.52009	-1.41445	-4.28309	53.5583
-4.34174	61.3438	131.5	2.17994	-3.438	-3.30587	59.3758
6.20609	61.3598	131.75	-0.35474	2.03127	-4.34174	61.3438
12.5016	55.8541	132	1.01091	10.4849	6.20609	61.3598
16.9563	58.4697	132.25	1.63199	12.6185	12.5016	55.8541
11.0277	58.5929	132.5	0.33633	5.76786	16.9563	58.4697
4.67623	57.3477	132.75	-3.555	-4.78695	11.0277	58.5929
-1.85301	57.4085	133	-6.2777	0.59333	4.67623	57.3477
5.19468	60.2575	133.25	-6.01393	6.2572	-1.85301	57.4085
10.9202	65.5392	133.5	3.53962	10.5471	5.19468	60.2575
12.7172	65.7349	133.75	12.3309	7.24962	10.9202	65.5392
2.21224	62.7643	134	13.0406	4.66255	12.7172	65.7349
-6.79668	58.3055	134.25	10.028	3.16219	2.21224	62.7643
-8.15461	53.0613	134.5	10.0913	1.58094	-6.79668	58.3055
3.77878	57.2597	134.75	6.91816	1.55817	-8.15461	53.0613
10.3583	59.9024	135	7.34257	-4.06223	3.77878	57.2597
6.47043	60.864	135.25	10.3577	-1.90719	10.3583	59.9024
-0.44146	62.4428	135.5	8.51853	2.69233	6.47043	60.864
5.70044	58.1699	135.75	5.17386	3.72207	-0.44146	62.4428
7.88883	54.7438	136	-1.93318	-1.54401	5.70044	58.1699
5.02066	54.8983	136.25	-4.5416	-1.50861	7.88883	54.7438
-2.31257	56.6084	136.5	-1.52167	2.33422	5.02066	54.8983
-1.26847	49.0732	136.75	5.7643	0.72562	-2.31257	56.6084
-5.92394	43.6843	137	7.81989	-5.36074	-1.26847	49.0732
-12.6131	49.1518	137.25	8.74167	-3.5246	-5.92394	43.6843
-13.637	50.7305	137.5	12.983	-0.02573	-12.6131	49.1518
-10.3849	47.224	137.75	14.5022	-0.51121	-13.637	50.7305
-6.04174	40.0518	138	8.29262	-6.58847	-10.3849	47.224
-9.81305	35.6797	138.25	6.37926	-6.93631	-6.04174	40.0518
-7.62152	40.7878	138.5	1.12204	-10.9028	-9.81305	35.6797
-11.4516	48.9518	138.75	-2.28535	-12.0602	-7.62152	40.7878
-3.46266	57.515	139	-6.36538	-6.53419	-11.4516	48.9518
4.51793	56.9515	139.25	-0.31401	0.88107	-3.46266	57.515
6.81759	49.854	139.5	5.3906	0.95444	4.51793	56.9515
-2.03472	47.4561	139.75	8.60209	-5.57515	6.81759	49.854
-8.8923	46.2201	140	10.334	-4.16629	-2.03472	47.4561
-19.2499	52.3894	140.25	6.48629	2.41816	-8.8923	46.2201
-26.7489	52.6004	140.5	2.2297	8.03874	-19.2499	52.3894
-24.8081	50.3737	140.75	0.99817	9.3558	-26.7489	52.6004
-11.8338	50.1438	141	4.73501	4.78367	-24.8081	50.3737
-5.8685	54.5197	141.25	8.9393	11.5766	-11.8338	50.1438
1.6205	54.8173	141.5	9.35372	10.9866	-5.8685	54.5197
7.75261	44.5518	141.75	10.4538	14.9687	1.6205	54.8173
3.78066	36.7186	142	9.4196	9.248	7.75261	44.5518
-0.75364	35.4696	142.25	7.83422	13.1161	3.78066	36.7186
-5.51119	41.2505	142.5	7.12732	8.43874	-0.75364	35.4696
0.59769	47.5363	142.75	5.21389	-0.06657	-5.51119	41.2505
15.1328	55.6881	143	6.68415	-0.53571	0.59769	47.5363
		143.25	10.2345	3.01325	15.1328	55.6881

## Sheet: Figure 2d
Persistence length
1.182
1.309
1.526
1.014
1.034
1.355
1.026
0.923
0.832
0.955
0.754
0.656
1.183
1.309
1.177
1.115
1.033
1.335
1.223
0.923
0.832
1.197
0.774
1.116
1.179
1.309
1.076
1.115
1.034
1.335
1.223
0.923
2.132
1.735
0.833
0.916
1.183
1.309
1.176
1.115
1.124
2.155
1.223
0.923
0.832
0.996
0.814
0.916
1.183
1.309
1.076
1.015
1.424
1.455
1.223
0.923
0.8
1.095
1.174
1.096
1.163
1.335
1.076
1.115
1.324
1.159
1.223
0.923
0.882
1.815
1.014
0.851
1.183
1.309
1.176
0.815
1.124
1.335
1.223
0.922
0.732
1.195
0.774
1.306
1.183
1.119
1.036
1.125
1.024
1.024
1.223
0.923
0.732
1.095
0.774
1.46
1.183
1.319
0.976
1.015
1.124
1.155
2.223
0.923
0.732
1.095
0.584
0.516
1.183
1.309
0.976
1.015
1.125
1.055
1.223
0.923
2.592
1.095
1.574
1.416
1.183
1.309
1.176
1.015
0.924
1.154
1.223
0.923
0.632
1.495
0.774
0.651
1.223
0.923
0.892
1.001
0.887
0.906
1.189
1.109
0.976
1.111
0.824
0.655
1.223
0.923
0.632
1.835
1.594
0.815
1.223
0.623
0.682
0.995
1.574
2.316
1.172
1.139
1.176
0.915
0.824
0.655
1.221
0.923
0.882
1.105
0.874
1.371
0.943
1.113
0.632
1.097
1.374
1.5516
1.103
1.309
1.506
0.905
1.004
0.855
1.223
0.923
0.832
1.75
1.54
0.806
1.223
0.923
2.102
1.715
1.514
1.551
1.113
1.309
0.876
1.115
1.034
1.155
1.223
0.923
0.632
0.674
1.611
1.223
0.923
0.632
0.995
1.544
1.551
0.883
1.319
0.876
0.905
1.04
1.35
1.223
0.923
1.504
1.556
1.223
0.923
1.632
1.75
1.674
1.956
1.178
1.133
1.586
0.985
1.084
1.655
1.223
0.923
0.804
1.516
1.223
0.923
0.632
1.705
0.671
1.516
1.683
1.101
1.506
0.905
1.004
0.855
1.223
0.804
1.556
1.003
0.923
0.632
1.705
0.814
1.506
1.133
1.309
1.586
0.925
1.024
1.325
1.223
0.724
0.856
1.233
0.913
1.102
0.895
0.804
0.716
0.883
1.909
1.076
1.015
1.034
1.353
1.223
0.923
1.971
0.716
1.223
0.923
0.822
0.795
0.84
0.951
1.163
0.739
1.536
0.935
0.724
0.765
1.023
1.354
0.756
1.024
0.922
0.832

## Sheet: Figure 2e
Rupture force
126.332
148.355
130.323
125.375
112.795
151.311
144.345
154.34
142.289
122.301
140.828
127.851
129.727
172.646
121.311
123.426
126.332
108.575
130.323
123.375
112.795
151.391
144.345
154.34
142.919
131.311
152.298
137.851
129.727
172.646
121.371
123.426
126.332
122.575
130.323
135.375
112.795
144.311
144.345
154.34
142.089
151.311
130.811
122.851
129.727
172.646
121.371
123.426
132.332
108.575
130.323
125.175
112.795
141.331
144.345
154.34
152.989
151.301
152.118
129.001
139.727
162.646
121.371
123.426
146.332
148.575
130.323
135.375
112.795
151.011
144.345
154.234
152.219
151.311
152.238
117.851
129.727
162.646
111.511
123.426
146.332
118.575
140.323
125.375
112.795
151.11
114.345
134.34
192.989
151.311
150.98
117.851
129.727
172.646
111.411
123.426
136.332
138.575
190.323
135.375
112.795
131.311
144.345
154.34
142.989
166.321
142.128
127.812
120.727
160.646
121.313
123.426
106.332
108.575
130.323
123.125
112.795
151.311
144.345
164.34
162.989
124.311
132.823
137.512
139.727
172.646
101.311
133.426
106.332
108.575
130.323
135.375
112.795
165.31
134.341
124.34
202.929
121.311
200.897
121.511
129.727
144.126
111.371
126.332
128.575
130.323
135.375
112.795
161.311
144.345
134.344
122.989
162.311
122.828
127.518
129.727
106.332
108.575
130.323
135.375
112.795
161.381
144.345
134.404
132.909
121.311
132.822
127.851
129.727
165.646
131.711
106.332
108.575
130.323
75.375
112.795
121.311
144.345
84.34
122.189
131.311
132.898
107.511
129.727
145.616
76.332
108.575
70.323
135.375
112.795
111.311
114.345
90.34
92.989
91.311
125.112
97.511
69.727
115.646
111.311
123.426
145.346
136.333
68.575
90.323
135.375
112.795
101.311
144.345
84.134
112.989
115.311
135.238
97.801
129.727
115.646
115.381
146.611
106.332
108.575
130.323
135.375
112.795
125.311
144.345
134.34
162.989
161.371
142.458
116.811
129.727
162.646
121.711
145.646
86.332
108.575
100.323
135.375
112.795
165.311
144.345
164.34
132.959
160.381
132.898
107.881
129.727
145.646
162.646
106.332
108.575
130.323
135.375
112.795
131.391
144.345
74.234
132.989
91.391
132.956
107.011
129.727
172.646
111.646
106.332
108.575
130.323
135.375
112.795
131.311
144.345
124.34
182.989
141.333
182.298
187.511
129.727
172.646
121.381
146.646
106.332
108.575
130.323
135.375
112.795
131.311
144.345
134.34
142.989
121.011
132.809
147.851
129.727
147.645
130.606
166.332
108.575
130.323
135.375

## Sheet: Figure 3e
Angular frequency (rad s-1)	G' (MPa) 10.0%	G'' (MPa) 10.0%	Angular frequency (rad s-1)	G' (MPa) 8.3%	G'' (MPa) 8.3%	Angular frequency (rad s-1)	G' (MPa) 6.2%	G'' (MPa) 6.2%	Angular frequency (rad s-1)	G' (MPa) 3.0%	G'' (MPa) 3.0%
1	0.01374	0.00605	1	0.0133	0.03007	1	0.01374	0.02006	1	0.01281	0.00793
1.26	0.01479	0.00339	1.26	0.00676	0.02291	1.26	0.01368	0.01833	24.3	0.01372	0.0049
1.58	0.0134	0.00086505	1.58	0.00642	0.01952	1.58	0.01276	0.01502	47.6	0.01471	0.00252
2	0.01155	0.0005844	2	0.00528	0.01715	2	0.01484	0.01372	70.9	0.01346	0.00021552
2.51	0.01099	0.00082795	2.51	0.00395	0.01618	2.51	0.01774	0.01295	94.2	0.0118	8.474e-05
3.16	0.01116	0.00080935	3.16	0.00652	0.01472	3.16	0.01945	0.01178	117	0.01108	8.435e-05
3.98	0.01133	0.00115	3.98	0.00692	0.01252	3.98	0.02003	0.01102	141	0.01109	8.432e-05
5.01	0.01206	0.00154	5.01	0.00747	0.01196	5.01	0.02076	0.00957	164	0.01107	0.000377115
6.31	0.0127	0.0015	6.31	0.00856	0.01197	6.31	0.02091	0.00958	211	0.01211	0.00063215
7.94	0.01334	0.00173	7.94	0.00941	0.01183	7.94	0.02137	0.01047	257	0.01321	0.00073645
10	0.01416	0.00169	10	0.01041	0.01202	10	0.02197	0.00962	327	0.01796	0.00111
12.6	0.01536	0.00189	12.6	0.0115	0.01201	12.6	0.02278	0.00941	397	0.03474	0.00181
15.8	0.01704	0.00206	15.8	0.01312	0.01243	15.8	0.02386	0.00994	504	0.21779	0.02526
20	0.01959	0.00225	20	0.01528	0.01289	20	0.02546	0.01032
25.1	0.02318	0.00248	25.1	0.01849	0.01354	25.1	0.02784	0.01108
31.6	0.02876	0.0028	31.6	0.02316	0.01438	31.6	0.0314	0.0115
39.8	0.03719	0.00319	39.8	0.03014	0.01542	39.8	0.03678	0.01234
50.1	0.05018	0.00364	50.1	0.04055	0.01658	50.1	0.04507	0.01327
63.1	0.07024	0.00449	63.1	0.05655	0.01832	63.1	0.05769	0.01465
79.4	0.1006	0.00631	79.4	0.08072	0.01982	79.4	0.07732	0.01586
100	0.14808	0.01204	100	0.11826	0.0234	100	0.10714	0.01872
126	0.22533	0.02669	126	0.17278	0.03079	126	0.15318	0.02463
158	0.36129	0.04729	158	0.26566	0.05015	158	0.22923	0.04012
200	0.55295	0.04359	200	0.42562	0.08225	200	0.36338	0.0658
251	0.8239	0.07296	251	0.65054	0.08541	251	0.55055	0.06533
316	1.28275	0.16867	316	0.9584	0.12822	316	0.81175	0.11058
398	2.0637	0.37777	398	1.46852	0.265	398	1.25115	0.202
501	3.49185	0.67855	501	2.30768	0.56858	501	1.9868	0.40487

## Sheet: Figure 3f
0.1		0.083		0.062		0.03
Strain (%)	Compressive sress (kPa)	Strain (%)	Compressive sress (kPa)	Strain (%)	Compressive sress (kPa)	Strain (%)	Compressive sress (kPa)
0	0.21577	0.03511	0.29245	0.01125	0.31909	0.0315	0.00192
0.0702	0.2089	0.27905	0.09796	0.3015	0.15781	0.0765	0.04819
0.14742	0.203	0.46939	0.00243	0.52875	0.00212	0.1305	0.0185
0.22698	0.19807	0.57658	0.23003	0.64575	0.21265	0.1935	0.022
0.30654	0.19411	0.63202	0.1493	0.69975	0.21472	0.261	0.00412
0.39078	0.19112	0.67267	0.25591	0.74025	0.22087	0.3285	0.01765
0.48204	0.18909	0.71333	0.28632	0.783	0.3214	0.0378	0.00633
0.57096	0.18804	0.75768	0.14798	0.83475	0.21544	0.0918	0.02308
0.65286	0.18796	0.80018	0.32731	0.89325	0.23925	0.1566	0.03978
0.72774	0.18885	0.84269	0.2507	0.9585	0.33087	0.2322	0.01451
0.80028	0.19071	0.88889	0.2159	1.02825	0.21124	0.3132	0.03423
0.87984	0.19602	0.94063	0.35571	1.1025	0.25792	0.3942	-0.02722
0.96408	0.19977	0.99792	0.15553	1.17225	0.31497	0.4698	0.01936
1.04598	0.20488	1.0589	0.28047	1.23975	0.16424	0.5427	0.06465
1.11852	0.2113	1.1125	0.27497	1.3005	0.31971	0.6183	0.01544
1.18638	0.2173	1.16239	0.18959	1.368	0.29413	0.702	0.05697
1.2519	0.22472	1.21044	0.3151	1.44	0.22115	0.7992	0.03908
1.32678	0.23315	1.26218	0.25329	1.52325	0.31595	0.8937	0.04551
1.40634	0.24229	1.32132	0.20932	1.60425	0.26315	0.9828	0.05497
1.48824	0.2484	1.38415	0.34536	1.67625	0.21071	1.0611	0.00521
1.57014	0.25586	1.44883	0.17418	1.74375	0.32182	1.1394	0.05959
1.65438	0.26216	1.51536	0.25946	1.8135	0.28146	1.2258	0.02694
1.7433	0.26985	1.58743	0.3296	1.89225	0.23585	1.3176	0.01621
1.82988	0.27857	1.6632	0.17382	1.971	0.33186	1.4121	0.03439
1.9071	0.28401	1.73527	0.31691	2.052	0.25987	1.5066	0.06954
1.97964	0.29164	1.79995	0.2583	2.133	0.24579	1.6038	0.05403
2.05218	0.29783	1.85909	0.22828	2.22075	0.37732	1.7037	0.06978
2.13174	0.30156	1.92377	0.3894	2.3085	0.19891	1.8036	0.02071
2.21598	0.30609	1.9903	0.21337	2.39175	0.30086	1.8927	0.07773
2.29554	0.30624	2.05682	0.24896	2.46375	0.33642	1.9737	0.06166
2.36574	0.30916	2.11411	0.33759	2.5335	0.24082	2.0547	0.04885
2.43126	0.31179	2.16216	0.19478	2.6055	0.32263	2.1438	0.0502
2.49912	0.31259	2.21206	0.35678	2.6865	0.32745	2.241	0.04564
2.57634	0.31733	2.26565	0.32801	2.76525	0.21359	2.3355	0.08717
2.65824	0.3211	2.32478	0.20871	2.835	0.3348	2.4165	0.04943
2.7378	0.3252	2.38392	0.39623	2.89575	0.28123	2.4948	0.06446
2.8197	0.32954	2.4449	0.26337	2.9565	0.24916	2.5731	0.084
2.90394	0.33138	2.51143	0.2716	3.02175	0.37468	2.6622	0.0436
2.99052	0.33695	2.58166	0.38142	3.09375	0.26464	2.7513	0.08275
3.07476	0.34407	2.65188	0.196	3.16575	0.25711	2.8404	0.06417
3.14964	0.3519	2.71471	0.31921	3.24	0.37748	2.9322	0.12661
3.21984	0.3611	2.77015	0.33811	3.3165	0.25898	3.0294	0.09133
3.29706	0.36943	2.82559	0.2465	3.39975	0.30511	3.1293	0.03276
3.3813	0.37741	2.88658	0.37771	3.48525	0.33375	3.2292	0.06747
3.46554	0.38383	2.9531	0.30661	3.56625	0.22768	3.3183	0.07937
3.54276	0.38921	3.01778	0.22264	3.6405	0.29645	3.402	0.08008
3.61062	0.39157	3.07507	0.40449	3.7125	0.34382	3.4911	0.09412
3.6738	0.39436	3.12682	0.23121	3.789	0.25566	3.5883	0.0418
3.744	0.39793	3.18041	0.34834	3.87225	0.34728	3.6882	0.1304
3.81654	0.40324	3.23954	0.38317	3.951	0.32031	3.78	0.07269
3.89142	0.41195	3.30422	0.23285	4.0185	0.21579	3.8556	0.07838
3.96864	0.4187	3.37075	0.42595	4.07925	0.36856	3.9312	0.11432
4.0482	0.4253	3.43728	0.31292	4.14225	0.304	4.0095	0.05788
4.13478	0.43317	3.5075	0.30501	4.212	0.27428	4.0986	0.10253
4.2237	0.44029	3.57958	0.40203	4.28625	0.3545	4.1904	0.08155
4.30794	0.45153	3.6498	0.25579	4.36275	0.29047	4.2849	0.10001
4.38282	0.46107	3.71078	0.31657	4.4415	0.27791	4.3821	0.14084
4.45536	0.47073	3.76807	0.39569	4.52925	0.41606	4.4874	0.06956
4.53258	0.48309	3.82721	0.26633	4.61475	0.22547	4.5954	0.08572
4.61916	0.49267	3.89189	0.39328	4.698	0.32837	4.6953	0.11172
4.70574	0.50126	3.95842	0.34643	4.77	0.35271	4.7817	0.12113
4.78062	0.50948	4.02125	0.25155	4.8375	0.26954	4.8654	0.12607
4.84614	0.51404	4.07669	0.42651	4.905	0.37192	4.9545	0.09767
4.914	0.51966	4.12843	0.33339	4.9815	0.34648	5.049	0.09003
4.98654	0.52333	4.18572	0.353	5.06475	0.2542	5.1435	0.13029
5.0661	0.52703	4.2467	0.44831	5.139	0.35893	5.2245	0.07781
5.148	0.53209	4.30769	0.24538	5.2065	0.3185	5.2974	0.13875
5.23224	0.53523	4.36867	0.42956	5.2695	0.29242	5.373	0.11483
5.32116	0.53686	4.4315	0.39746	5.337	0.38765	5.454	0.09092
5.41476	0.5406	4.49988	0.3038	5.41125	0.34349	5.5431	0.11829
5.50368	0.54475	4.56826	0.43347	5.48775	0.27711	5.6322	0.06069
5.5809	0.55109	4.63109	0.33447	5.56875	0.42485	5.7213	0.1436
5.6511	0.55855	4.68838	0.32729	5.64975	0.3117	5.8158	0.11549
5.72598	0.56601	4.74566	0.49573	5.73525	0.31246	5.9157	0.063
5.8032	0.57701	4.8048	0.28514	5.82075	0.38503	6.0156	0.09507
5.8851	0.59035	4.86948	0.41241	5.90175	0.25548	6.1128	0.08261
5.95998	0.60204	4.93601	0.40691	5.97375	0.34936	6.1992	0.13168
6.0255	0.61375	4.9933	0.27304	6.04125	0.39756	6.2856	0.12077
6.08634	0.62355	5.04319	0.45747	6.1155	0.2851	6.3828	0.11006
6.1542	0.63329	5.09309	0.34892	6.1965	0.37953	6.4827	0.14465
6.22908	0.64336	5.14853	0.35272	6.27975	0.38645	6.5745	0.1151
6.3063	0.65159	5.20766	0.4673	6.354	0.26703	6.6501	0.08876
6.38586	0.65927	5.2705	0.33655	6.41925	0.4232	6.7203	0.12917
6.46776	0.66593	5.33518	0.41842	6.48675	0.37379	6.7986	0.06943
6.55668	0.67047	5.4017	0.48432	6.561	0.33035	6.885	0.13098
6.65028	0.67656	5.47193	0.30458	6.63525	0.42431	6.9822	0.06864
6.73686	0.68168	5.544	0.45314	6.7095	0.34407	7.0794	0.12678
6.81408	0.68448	5.60868	0.38921	6.786	0.31762	7.182	0.15218
6.88662	0.68866	5.66782	0.3377	6.867	0.45112	7.2873	0.10845
6.9615	0.6923	5.72695	0.53314	6.948	0.31338	7.3926	0.08806
7.04574	0.69655	5.78978	0.37429	7.02675	0.33763	7.4871	0.11608
7.12998	0.70245	5.85631	0.40728	7.09875	0.4183	7.5708	0.0951
7.20486	0.70717	5.91914	0.49491	7.16175	0.32439	7.6491	0.14398
7.27038	0.71343	5.97643	0.3211	7.227	0.42049	7.7355	0.11014
7.3359	0.72178	6.03002	0.51802	7.30125	0.43999	7.83	0.10763
7.4061	0.73075	6.08546	0.44164	7.38225	0.31872	7.9272	0.14148
7.48332	0.74118	6.1483	0.39684	7.46325	0.39525	8.0136	0.09662
7.56288	0.75088	6.21298	0.50507	7.533	0.43281	8.0919	0.11423
7.64244	0.7605	6.27766	0.40737	7.596	0.33296	8.1702	0.12214
7.72668	0.77088	6.34418	0.41626	7.659	0.44546	8.2566	0.09855
7.81326	0.77789	6.41441	0.51872	7.7265	0.41132	8.3484	0.13989
7.89984	0.78639	6.48463	0.34078	7.80075	0.33743	8.4402	0.06687
7.97706	0.79691	6.54931	0.47482	7.875	0.46216	8.5293	0.16053
8.0496	0.80523	6.60845	0.48402	7.9515	0.37836	8.6265	0.15035
8.1198	0.81441	6.66574	0.39058	8.0325	0.33782	8.7264	0.0945
8.19702	0.82332	6.72672	0.53745	8.118	0.47284	8.829	0.1259
8.28126	0.83219	6.79325	0.43683	8.20125	0.3156	8.9208	0.10441
8.36316	0.84272	6.85978	0.37604	8.27775	0.40543	9.0072	0.16498
8.44038	0.85114	6.91706	0.54402	8.352	0.4716	9.0936	0.16473
8.50824	0.85796	6.96696	0.37383	8.42625	0.3899	9.1908	0.106
8.57844	0.86585	7.01686	0.49568	8.50725	0.43428	9.2907	0.13823
8.65566	0.87393	7.0723	0.53798	8.595	0.46749	9.3879	0.13589
8.73756	0.88201	7.13328	0.35324	8.67375	0.33178	9.4662	0.08623
8.81946	0.88935	7.19426	0.58365	8.739	0.44847	9.5391	0.20168
8.9037	0.89512	7.25894	0.48191	8.80425	0.43464	9.6147	0.09827
8.99496	0.90207	7.32547	0.40123	8.874	0.40897	9.7011	0.14857
9.08856	0.90952	7.3957	0.57023	8.95275	0.46552	9.7875	0.13826
9.1728	0.91699	7.46777	0.38983	9.03375	0.46369	9.8766	0.1022
9.25002	0.92663	7.53245	0.49452	9.117	0.38181	9.9684	0.20592
9.32256	0.93616	7.59158	0.56748	9.2025	0.47878	10.0656	0.15542
9.39744	0.9447	7.65072	0.40619	9.29025	0.43212	10.1655	0.11766
9.48402	0.95549	7.71355	0.58736	9.3735	0.3884	10.2654	0.18733
9.56826	0.96535	7.78008	0.49482	9.44775	0.5049	10.3545	0.10797
9.6408	0.97445	7.84476	0.43023	9.513	0.39929	10.4355	0.19905
9.70398	0.98414	7.90205	0.57215	9.5805	0.44928	10.5219	0.16788
9.76716	0.99124	7.95379	0.46964	9.65475	0.51483	10.6164	0.1335
9.83502	1.00072	8.00554	0.50217	9.7335	0.39577	10.7109	0.21577
9.90756	1.01064	8.06098	0.59979	9.81225	0.43786	10.8	0.14361
9.98478	1.01814	8.11826	0.39919	9.87975	0.48903	10.8783	0.16814
10.062	1.02682	8.1774	0.59851	9.9405	0.4176	10.9512	0.20355
10.1416	1.03347	8.23654	0.54798	10.0058	0.48216	11.0295	0.13378
10.2281	1.03968	8.30122	0.47285	10.0755	0.51497	11.1159	0.20303
10.3171	1.04737	8.36774	0.61256	10.1475	0.40637	11.205	0.14121
10.4013	1.05333	8.43427	0.49508	10.2218	0.5124	11.2968	0.18912
10.4785	1.06298	8.49526	0.50011	10.2982	0.47731	11.394	0.22637
10.5511	1.07389	8.5507	0.63612	10.3793	0.4075	11.4966	0.14342
10.6283	1.08486	8.60798	0.47289	10.4648	0.5474	11.5992	0.18711
10.7102	1.0984	8.67082	0.61906	10.5457	0.42038	11.6964	0.16473
10.7897	1.11236	8.74104	0.57325	10.6222	0.46116	11.7828	0.1885
10.8599	1.12698	8.80757	0.45087	10.6898	0.5318	11.8665	0.22592
10.9231	1.14063	8.86486	0.61941	10.7573	0.48315	11.9556	0.18154
10.9886	1.15223	8.9166	0.54359	10.8338	0.45414	12.0555	0.20222
11.0588	1.16447	8.97204	0.54485	10.9125	0.55169	12.15	0.22982
11.1384	1.17611	9.03302	0.64176	10.9913	0.43772	12.2364	0.16422
11.218	1.18634	9.0977	0.49446	11.061	0.49723	12.3093	0.26783
11.3022	1.19322	9.16238	0.62125	11.1263	0.56531	12.3876	0.17239
11.3888	1.2005	9.23076	0.62597	11.1937	0.44919	12.474	0.20788
11.4824	1.20652	9.30098	0.52683	11.2703	0.53005	12.5658	0.21749
11.5736	1.21275	9.37675	0.62933	11.3468	0.5442	12.663	0.15969
11.6532	1.21942	9.44513	0.58503	11.4255	0.44248	12.7575	0.28764
11.7257	1.22422	9.50796	0.53137	11.5043	0.56618	12.8574	0.22498
11.7983	1.23131	9.56894	0.69917	11.5875	0.52213	12.9573	0.20042
11.8755	1.23829	9.62993	0.56353	11.6707	0.4502	13.0572	0.24793
11.9574	1.24547	9.69646	0.58773	11.7495	0.57039	13.1463	0.17358
12.0346	1.25627	9.75744	0.68522	11.8193	0.49783	13.23	0.27475
12.1048	1.26501	9.81288	0.47682	11.8867	0.48235	13.3137	0.23018
12.168	1.27619	9.86278	0.70005	11.9588	0.61586	13.4028	0.20504
12.2382	1.28803	9.91452	0.63102	12.0352	0.49871	13.5	0.3033
12.3154	1.29893	9.96996	0.56879	12.1163	0.51371	13.5945	0.20331
12.3973	1.31396	10.0291	0.72303	12.1883	0.58275	13.6782	0.24812
12.4792	1.32586	10.0901	0.56278	12.2513	0.50715	13.7538	0.27093
12.5635	1.33695	10.1511	0.63328	12.3097	0.54512	13.8375	0.21767
12.6547	1.35013	10.2176	0.70924	12.3773	0.61063	13.9266	0.29481
12.7483	1.36126	10.286	0.55376	12.4492	0.50555	14.0184	0.23549
12.8349	1.3736	10.3543	0.68914	12.528	0.55833	14.1102	0.25092
12.9098	1.38464	10.4172	0.64054	12.609	0.62396	14.202	0.3393
12.98	1.39425	10.4726	0.56446	12.6922	0.49114	14.2992	0.20898
13.0549	1.40543	10.5299	0.75365	12.78	0.61485	14.3991	0.29518
13.1344	1.41484	10.5927	0.63128	12.87	0.5844	14.4963	0.25597
13.2163	1.42394	10.6574	0.61113	12.9533	0.49835	14.5827	0.24661
13.2912	1.43298	10.7221	0.72941	13.0297	0.62358	14.6664	0.31269
13.3567	1.44294	10.7775	0.5721	13.104	0.57344	14.7582	0.25851
13.4222	1.45302	10.8293	0.72938	13.185	0.51036	14.8554	0.26657
13.4924	1.46405	10.8829	0.70885	13.2683	0.62354	14.9526	0.32806
13.5697	1.47502	10.9402	0.59769	13.3447	0.53968	15.039	0.24016
13.6492	1.48668	11.003	0.74874	13.41	0.54419	15.1146	0.31859
13.7264	1.49851	11.0658	0.64468	13.4708	0.65381	15.1848	0.2667
13.8083	1.50898	11.1324	0.6627	13.536	0.56678	15.2631	0.26573
13.8949	1.51973	11.2007	0.77778	13.6058	0.5829	15.3495	0.31249
13.9838	1.533	11.2728	0.59326	13.6777	0.66152	15.4386	0.2352
14.0681	1.54537	11.3412	0.70421	13.752	0.52991	15.5277	0.32586
14.143	1.56007	11.404	0.72385	13.8285	0.64702	15.6195	0.31546
14.2178	1.57371	11.4613	0.61953	13.9095	0.66049	15.7221	0.26087
14.2997	1.58766	11.5204	0.81542	13.995	0.54608	15.8247	0.32603
14.3863	1.60351	11.587	0.67498	14.076	0.63713	15.9219	0.28219
14.4682	1.6164	11.6553	0.69392	14.148	0.62737	16.011	0.31835
14.5384	1.62951	11.7182	0.78244	14.2155	0.55115	16.0974	0.33485
14.5993	1.6435	11.7718	0.65829	14.2852	0.69702	16.1892	0.28408
14.6624	1.65347	11.8235	0.76926	14.3618	0.66108	16.2864	0.35151
14.7326	1.66607	11.8789	0.79332	14.4428	0.57895	16.3809	0.32695
14.8075	1.67718	11.9399	0.65394	14.5192	0.65883	16.4646	0.28597
14.8847	1.68782	12.0009	0.80621	14.5845	0.63103	16.5402	0.36317
14.9643	1.69875	12.0619	0.74393	14.6453	0.59883	16.6185	0.28608
15.0485	1.70715	12.1247	0.69259	14.7105	0.71383	16.7076	0.3159
15.1375	1.71743	12.195	0.84579	14.7825	0.61322	16.7994	0.34717
15.2264	1.73021	12.2652	0.67386	14.8567	0.62141	16.8966	0.26722
15.3059	1.74295	12.3317	0.73937	14.9332	0.71841	16.9965	0.40943
15.3808	1.75772	12.3927	0.8404	15.012	0.58735	17.1018	0.29944
15.458	1.77006	12.4518	0.68743	15.093	0.6694	17.2098	0.31328
15.5399	1.78376	12.5147	0.837	15.1785	0.6932	17.3124	0.36734
15.6265	1.79862	12.5849	0.79686	15.2573	0.57558	17.4015	0.30596
15.7084	1.81204	12.6496	0.67678	15.3315	0.6884	17.4825	0.40593
15.7786	1.82565	12.7068	0.87313	15.4012	0.71907	17.5662	0.36703
15.8441	1.83997	12.7586	0.73723	15.4778	0.62603	17.658	0.31759
15.9143	1.85458	12.8085	0.76988	15.561	0.73695	17.7525	0.41985
15.9939	1.87011	12.8658	0.88125	15.6442	0.67025	17.8389	0.32868
16.0758	1.88557	12.9268	0.71341	15.723	0.63255	17.9118	0.3791
16.1577	1.89918	12.9896	0.82371	15.7905	0.73732	17.9847	0.39282
16.2419	1.90983	13.0524	0.8429	15.8603	0.70609	18.0603	0.3298
16.3309	1.91948	13.1208	0.73096	15.9345	0.65341	18.1467	0.39876
16.4198	1.92771	13.1892	0.9197	16.0132	0.75746	18.2358	0.33529
16.5017	1.94005	13.2576	0.75716	16.0897	0.67905	18.3249	0.36478
16.5766	1.95318	13.3185	0.79085	16.1663	0.69131	18.4194	0.44599
16.6468	1.96737	13.3758	0.89704	16.2473	0.76873	18.5139	0.32925
16.724	1.98423	13.4331	0.7906	16.3328	0.65673	18.6138	0.40671
16.8082	2.00157	13.4978	0.85793	16.4115	0.69683	18.7083	0.37323
16.8925	2.02043	13.5625	0.88345	16.4835	0.78734	18.7947	0.36229
16.965	2.03786	13.6253	0.73451	16.551	0.66836	18.8757	0.45522
17.0282	2.05117	13.6807	0.92782	16.623	0.75281	18.9648	0.35333
17.0914	2.06666	13.7306	0.83094	16.6995	0.78079	19.062	0.40675
17.1639	2.08196	13.7842	0.82446	16.7805	0.67297	19.1646	0.46134
17.2388	2.09809	13.8434	0.95943	16.857	0.76144	19.2564	0.3486
17.3183	2.11411	13.9044	0.78197	16.9222	0.7568	19.3374	0.4714
17.3956	2.12648	13.9672	0.90147	16.983	0.69192	19.4157	0.41329
17.4775	2.13889	14.0319	0.93073	17.0482	0.80559	19.4994	0.39488
17.564	2.15044	14.1002	0.76357	17.118	0.76579	19.5885	0.47023
17.6506	2.15832	14.1686	0.95079	17.1923	0.68095	19.6749	0.34348
17.7278	2.16702	14.237	0.855	17.2665	0.84273	19.7613	0.47487
17.8004	2.17353	14.2961	0.84552	17.3453	0.73626	19.8504	0.46778
17.8729	2.17989	14.3534	0.96341	17.4262	0.76153	19.9476	0.38778
17.9501	2.18874	14.4107	0.83235	17.5117	0.79413	20.0502	0.46845
18.0391	2.1983	14.4754	0.90253	17.595	0.71174	20.1474	0.40273
18.1233	2.20848	14.5419	0.96716	17.6693	0.76661	20.2338	0.45058
18.1982	2.21998	14.6011	0.79729	17.7413	0.8463	20.3175	0.48209
18.2637	2.23052	14.6546	0.98977	17.8155	0.73844	20.412	0.38959
18.3339	2.24416	14.7082	0.92727	17.8965	0.81409	20.5119	0.48248
18.4088	2.25941	14.7655	0.85359	17.9775	0.81766	20.6091	0.4554
18.4883	2.27385	14.8284	1.02517	18.0517	0.74687	20.6901	0.42324
18.5679	2.2899	14.893	0.8519	18.117	0.81857	20.7657	0.52278
18.6475	2.30592	14.9577	0.93819	18.18	0.84528	20.8413	0.44912
18.734	2.32243	15.0261	0.99578	18.2475	0.74189	20.9277	0.48416
18.8206	2.33949	15.0963	0.86557	18.3218	0.8662	21.0195	0.5075
18.9049	2.35458	15.1665	0.96528	18.396	0.81831	21.114	0.41907
18.9821	2.37033	15.2312	0.96316	18.4725	0.77783	21.2112	0.58056
19.0523	2.3866	15.2904	0.87861	18.5535	0.88625	21.3111	0.48627
19.1248	2.40292	15.3476	1.08381	18.639	0.79276	21.4164	0.46741
19.2044	2.42062	15.4086	0.92818	18.72	0.75972	21.519	0.51069
19.291	2.43958	15.4751	0.95963	18.7943	0.88983	21.6081	0.45677
19.3682	2.46001	15.5398	1.05733	18.8618	0.78639	21.6918	0.52108
19.436	2.48122	15.5953	0.90236	18.927	0.8488	21.7782	0.53128
19.4992	2.50205	15.647	1.03402	18.999	0.91506	21.87	0.44277
19.5694	2.52173	15.7006	1.02339	19.0778	0.78589	21.9672	0.5638
19.649	2.54332	15.7579	0.912	19.1588	0.85948	22.0563	0.50271
19.7285	2.56237	15.8189	1.07794	19.2308	0.86544	22.1346	0.50028
19.8104	2.57968	15.8799	0.96301	19.296	0.81471	22.2129	0.57576
19.8947	2.59732	15.9408	0.98907	19.359	0.88643	22.2939	0.47106
19.9859	2.61357	16.0055	1.07474	19.431	0.91225	22.3803	0.53218
20.0772	2.63143	16.0739	0.95095	19.5098	0.80658	22.4694	0.54813
20.1614	2.64961	16.1423	1.02612	19.5885	0.92062	22.5612	0.48903
20.234	2.66554	16.2051	1.08203	19.6695	0.91303	22.6584	0.62026
20.3042	2.68369	16.2624	0.95491	19.755	0.84804	22.761	0.53168
20.3814	2.69779	16.3234	1.12462	19.845	0.94387	22.869	0.52363
20.461	2.71174	16.3881	1.02445	19.9327	0.88919	22.9662	0.59541
20.5429	2.72549	16.4564	0.99605	20.0093	0.82818	23.0526	0.50016
20.6154	2.73782	16.5193	1.11502	20.079	0.96473	23.1336	0.60352
20.6833	2.75382	16.5747	0.99673	20.151	0.86442	23.22	0.56137
20.7511	2.77133	16.6246	1.08962	20.232	0.90495	23.3145	0.52345
20.826	2.79059	16.6763	1.13808	20.313	0.94784	23.409	0.61667
20.9056	2.81428	16.7355	1.02324	20.3895	0.84403	23.4927	0.52304
20.9851	2.83598	16.7965	1.13471	20.4548	0.90716	23.5656	0.58457
21.067	2.85763	16.8575	1.10788	20.5177	0.98043	23.6385	0.62669
21.1536	2.87767	16.9221	1.00056	20.5852	0.87074	23.7195	0.53819
21.2425	2.897	16.9924	1.23724	20.655	0.96041	23.8086	0.61448
21.3291	2.91629	17.0644	1.02948	20.727	0.97923	23.8977	0.57494
21.4087	2.93498	17.131	1.09643	20.799	0.8781	23.9895	0.60269
21.4789	2.95378	17.1938	1.19062	20.8755	1.00145	24.084	0.65362
21.5514	2.97366	17.2529	1.0364	20.9565	0.94799	24.1839	0.55234
21.6286	2.99254	17.3158	1.19778	21.0398	0.8924	24.2865	0.60132
21.7105	3.00978	17.3823	1.15152	21.1163	1.00579	24.3837	0.60298
21.7877	3.02719	17.4488	1.04656	21.1883	0.93256	24.4701	0.58034
21.8556	3.04467	17.5061	1.23042	21.2557	0.93809	24.5565	0.64706
21.9188	3.06116	17.556	1.1119	21.3278	1.04244	24.651	0.61161
21.9866	3.07937	17.6077	1.12981	21.4065	0.94198	24.7509	0.6007
22.0592	3.09795	17.6632	1.2453	21.4898	0.9622	24.8481	0.69499
22.1364	3.1192	17.726	1.07561	21.5617	1.01495	24.9318	0.56641
22.216	3.14116	17.7889	1.20097	21.627	0.94147	25.0101	0.7013
22.2979	3.15986	17.8535	1.24458	21.6878	0.98077	25.0938	0.62731
22.3821	3.17903	17.9201	1.07793	21.7553	1.05795	25.1883	0.60487
22.4734	3.1983	17.9921	1.29425	21.8295	0.93284	25.2828	0.6778
22.5599	3.21886	18.0642	1.13033	21.9037	1.0394	25.3773	0.61858
22.6348	3.24206	18.1289	1.1627	21.9803	1.02762	25.4745	0.6644
22.7097	3.26352	18.188	1.29978	22.059	0.95531	25.5717	0.69146
22.7846	3.28675	18.2472	1.12131	22.1445	1.07277	25.6743	0.5832
22.8688	3.31235	18.3118	1.25852	22.2323	1.03571	25.7688	0.69134
22.9554	3.33507	18.3784	1.24657	22.3133	0.94148	25.8552	0.66471
23.035	3.35741	18.4412	1.14941	22.3897	1.09869	25.9389	0.66472
23.1052	3.37785	18.4948	1.2817	22.4662	1.01144	26.0253	0.71677
23.1754	3.39671	18.5465	1.22147	22.545	1.03502	26.1225	0.64807
23.2502	3.41902	18.5983	1.19487	22.6305	1.11959	26.217	0.70249
23.3298	3.4421	18.6574	1.36085	22.707	0.99867	26.3007	0.74363
23.4117	3.46709	18.7184	1.16814	22.7745	1.0261	26.3709	0.63905
23.4959	3.4934	18.7812	1.28623	22.8397	1.11397	26.4411	0.73858
23.5825	3.51769	18.8441	1.31356	22.905	1.01933	26.5167	0.69226
23.6761	3.54314	18.9124	1.20057	22.9793	1.0915	26.6004	0.64004
23.765	3.56735	18.9827	1.34495	23.0557	1.12059	26.6895	0.73281
23.8469	3.58842	19.0492	1.28796	23.1345	1.03123	26.7786	0.70741
23.9195	3.60861	19.1065	1.22219	23.2132	1.12551	26.8731	0.74391
23.9897	3.62781	19.1619	1.36054	23.2987	1.1392	26.973	0.75044
24.0669	3.64838	19.2192	1.29941	23.3843	1.03431	27.0756	0.66109
24.1488	3.67073	19.282	1.30311	23.4653	1.13133	27.1728	0.74962
24.2237	3.69314	19.3486	1.35206	23.5373	1.11087	27.2592	0.76755
24.2915	3.71473	19.4095	1.27698	23.6047	1.06602	27.3456	0.72062
24.3524	3.73807	19.4631	1.32989	23.6745	1.18604	27.4347	0.80198
24.4156	3.7617	19.5149	1.38995	23.7533	1.09956	27.5346	0.70632
24.4858	3.7832	19.5703	1.26708	23.832	1.07394	27.6318	0.78339
24.563	3.80481	19.6295	1.47332	23.904	1.16764	27.7182	0.81378
24.6402	3.82553	19.6923	1.31305	23.967	1.09197	27.7965	0.70612
24.7221	3.84713	19.7551	1.36655	24.0278	1.10272	27.8748	0.81022
24.8063	3.86975	19.8198	1.45529	24.0953	1.22052	27.9585	0.75769
24.8929	3.89001	19.8882	1.31457	24.1695	1.11838	28.0503	0.72646
24.9795	3.91466	19.9566	1.39635	24.246	1.17298	28.1421	0.83372
25.0614	3.93985	20.0212	1.40942	24.3225	1.20684	28.2366	0.77145
25.1363	3.96446	20.0804	1.32901	24.4035	1.11223	28.3365	0.80157
25.2135	3.98947	20.1395	1.4652	24.4868	1.1985	28.4418	0.80694
25.2954	4.01072	20.2023	1.42154	24.57	1.22283	28.539	0.71222
25.3773	4.03399	20.2726	1.36502	24.651	1.11765	28.6281	0.85053
25.4545	4.0572	20.3409	1.49608	24.723	1.2224	28.7064	0.81394
25.5224	4.079	20.3982	1.32073	24.7928	1.19427	28.7874	0.75305
25.5856	4.10402	20.45	1.45199	24.8693	1.17739	28.8792	0.87857
25.6558	4.12907	20.4999	1.51017	24.9503	1.25772	28.9737	0.77743
25.7306	4.15724	20.5553	1.35831	25.0312	1.19443	29.0655	0.8509
25.8125	4.18707	20.6163	1.5315	25.101	1.15704	29.1438	0.84453
25.8921	4.21535	20.6791	1.45796	25.1663	1.27277	29.2167	0.78001
25.9787	4.24313	20.7438	1.40831	25.2293	1.21738	29.295	0.88926
26.0676	4.26836	20.8103	1.58427	25.299	1.19101	29.3841	0.80827
26.1565	4.2927	20.8824	1.42521	25.3732	1.29716	29.4759	0.81827
26.2408	4.31758	20.9545	1.47971	25.4453	1.1893	29.5704	0.90484
26.3133	4.34339	21.021	1.55368	25.5195	1.24199	29.6703	0.83937
26.3835	4.36877	21.082	1.4103	25.5983	1.32325	29.7729	0.88195
26.4584	4.3941	21.1411	1.58917	25.6792	1.21256	29.8755	0.85693
26.5426	4.42075	21.2039	1.53249	25.7625	1.28627	29.9754	0.81706
26.6245	4.44819	21.2705	1.45275	25.8367	1.29283	30.0645	0.93283
26.6994	4.47701	21.3296	1.61573	25.9065	1.21567	30.1482	0.85159
26.7649	4.50576	21.3832	1.45994	25.9763	1.32512	30.24	0.87071
26.8281	4.5344	21.435	1.56249	26.0505	1.30922	30.3399	0.93866
26.9006	4.56638	21.4885	1.62177	26.1292	1.23472	30.4371	0.84323
26.9802	4.59731	21.5458	1.50723	26.208	1.3116	30.5235	0.94281
27.0621	4.62986	21.6068	1.59611	26.2755	1.30828	30.6018	0.90546
27.144	4.66242	21.6678	1.61211	26.3407	1.25814	30.6774	0.86613
27.2282	4.69324	21.7325	1.54638	26.406	1.39003	30.7638	0.95969
27.3148	4.72576	21.8009	1.67254	26.478	1.3083	30.8556	0.85702
27.4037	4.75667	21.8692	1.57065	26.5568	1.29546	30.9447	0.89122
27.4856	4.78652	21.9358	1.5433	26.6355	1.4028	31.0365	0.98065
27.5582	4.81702	21.9967	1.70866	26.7165	1.3413	31.131	0.86494
27.6307	4.84392	22.054	1.52496	26.8042	1.32124	31.2309	0.95789
27.7103	4.87008	22.1132	1.66306	26.8965	1.41156	31.3281	0.94596
27.7969	4.89634	22.1778	1.68268	26.982	1.30856	31.4172	0.88506
27.8788	4.92238	22.2462	1.53204	27.0585	1.36643	31.5009	1.04217
27.9513	4.94939	22.3072	1.71932	27.1305	1.41972	31.5819	0.90141
28.0168	4.97483	22.3608	1.6552	27.207	1.34901	31.6737	0.95254
28.087	5.00072	22.4125	1.6053	27.288	1.39703	31.7682	1.02285
28.1642	5.03112	22.468	1.79012	27.369	1.43678	31.86	0.91475
28.2438	5.06155	22.529	1.61273	27.4387	1.32286	31.941	1.00974
28.321	5.09136	22.5918	1.66198	27.5018	1.43158	32.0139	0.98828
28.4029	5.12165	22.6546	1.77776	27.5625	1.44359	32.0895	0.93549
28.4872	5.1508	22.7193	1.58888	27.63	1.37767	32.1732	1.05401
28.5761	5.18264	22.7877	1.78989	27.6998	1.48171	32.2623	0.95195
28.6627	5.2155	22.8561	1.69969	27.7718	1.42623	32.3541	0.99225
28.7375	5.24818	22.9189	1.66192	27.846	1.37369	32.4486	1.09545
28.8101	5.28293	22.978	1.83722	27.9247	1.52387	32.5485	0.94307
28.885	5.31818	23.0335	1.68482	28.008	1.42408	32.6511	1.07041
28.9645	5.35413	23.0945	1.75919	28.0935	1.41619	32.751	0.99693
29.0488	5.3914	23.1628	1.8179	28.1722	1.51548	32.8401	0.98551
29.1236	5.4259	23.2294	1.69379	28.242	1.4055	32.9211	1.10242
29.1868	5.46	23.2885	1.79529	28.3095	1.46715	33.0048	0.97466
29.2477	5.49236	23.3439	1.81645	28.3815	1.5383	33.0993	1.05947
29.3108	5.52379	23.3994	1.72451	28.4602	1.42998	33.1992	1.10509
29.381	5.55708	23.4604	1.89363	28.5368	1.45717	33.2937	0.98967
29.4583	5.59114	23.525	1.77068	28.6065	1.52951	33.3774	1.12076
29.5355	5.6221	23.5879	1.78396	28.6695	1.4364	33.4584	1.04271
29.6197	5.65289	23.6526	1.93408	28.7325	1.563	33.5448	1.0212
29.7086	5.68439	23.7191	1.74934	28.8	1.5506	33.6393	1.10965
29.8046	5.71578	23.7893	1.93428	28.8765	1.45252	33.7365	1.01435
29.8935	5.74923	23.8558	1.82427	28.9575	1.5826	33.8337	1.09866
29.9731	5.7842	23.9168	1.80593	29.0385	1.56133	33.9363	1.1675
30.0479	5.81956	23.9741	1.96729	29.1217	1.48978	34.0416	0.99421
30.1298	5.85872	24.0314	1.86552	29.2095	1.65393	34.1469	1.15691
30.2164	5.89663	24.0979	1.87398	29.2972	1.50133	34.236	1.0497
30.2983	5.93649	24.1663	1.94699	29.3738	1.53821	34.3143	1.10787
30.3732	5.97658	24.2291	1.80208	29.4458	1.63541	34.3899	1.16497
30.4387	6.01421	24.2827	1.95539	29.5155	1.54764	34.4736	1.06729
30.5042	6.0535	24.3326	1.98299	29.592	1.55531	34.5681	1.15332
30.5768	6.09033	24.3862	1.86514	29.673	1.65792	34.6599	1.1701
30.6563	6.12791	24.4453	2.03862	29.7495	1.53645	34.7409	1.07181
30.7382	6.16772	24.5063	1.93875	29.8193	1.61738	34.8138	1.18838
30.8225	6.20224	24.5673	1.91456	29.8845	1.6829	34.8894	1.13275
30.9114	6.2373	24.6301	2.07973	29.9542	1.55441	34.9731	1.12522
31.0073	6.2707	24.6967	1.89709	30.0285	1.68089	35.0622	1.19911
31.0963	6.30347	24.7669	2.01423	30.1028	1.65439	35.1567	1.11282
31.1758	6.33588	24.8353	2.01703	30.1815	1.57625	35.2485	1.19354
31.246	6.3643	24.8963	1.93971	30.2602	1.75103	35.343	1.21813
31.3162	6.39538	24.9535	2.0878	30.3457	1.66745	35.4402	1.09714
31.3958	6.42849	25.0145	2.04045	30.4335	1.64076	35.5401	1.20582
31.4777	6.4643	25.0811	1.9601	30.5145	1.74556	35.6292	1.14976
31.5526	6.50298	25.1476	2.12403	30.5865	1.66052	35.7156	1.18425
31.6134	6.54221	25.2049	1.95865	30.654	1.68398	35.7993	1.26043
31.6742	6.58325	25.2566	2.07191	30.7282	1.79036	35.8911	1.14558
31.7374	6.62444	25.3065	2.13502	30.807	1.68101	35.9883	1.23106
31.8123	6.66688	25.362	1.98376	30.8858	1.69894	36.0855	1.24164
31.8919	6.70897	25.4211	2.19346	30.9533	1.80745	36.1692	1.16987
31.9738	6.75136	25.4821	2.07463	31.0162	1.67971	36.2475	1.27263
32.0603	6.79496	25.5431	2.08319	31.077	1.79641	36.3312	1.21583
32.1493	6.83677	25.6096	2.21744	31.1468	1.79716	36.4176	1.20095
32.2382	6.88222	25.6798	2.07144	31.221	1.6938	36.5094	1.28863
32.3248	6.92681	25.75	2.12043	31.2975	1.80728	36.6012	1.17136
32.402	6.96885	25.8129	2.22497	31.3762	1.81379	36.693	1.31005
32.4745	7.01048	25.872	2.086	31.455	1.73132	36.7902	1.27623
32.5517	7.04811	25.9311	2.25278	31.5405	1.87833	36.8928	1.19282
32.6336	7.08762	25.994	2.22482	31.626	1.78061	36.99	1.29057
32.7179	7.12697	26.0605	2.11251	31.7048	1.76147	37.0764	1.26788
32.7928	7.1635	26.127	2.27438	31.7767	1.91871	37.1574	1.2747
32.8583	7.20413	26.1825	2.17683	31.8487	1.80081	37.2438	1.34381
32.9238	7.24457	26.2342	2.21185	31.9252	1.82455	37.3383	1.25369
32.994	7.28727	26.2878	2.35566	32.0063	1.90001	37.4355	1.32689
33.0689	7.33121	26.3488	2.14226	32.0805	1.79385	37.5219	1.33866
33.1461	7.37264	26.4135	2.32013	32.148	1.84138	37.6002	1.24863
33.221	7.4162	26.4781	2.27589	32.2088	1.92093	37.6704	1.39181
33.3029	7.45828	26.5428	2.21494	32.2695	1.82043	37.7487	1.29036
33.3895	7.49965	26.6093	2.3516	32.3392	1.91469	37.8378	1.30043
33.4784	7.54364	26.6796	2.27283	32.4135	1.93535	37.9296	1.38524
33.5603	7.58841	26.7461	2.22523	32.4877	1.82741	38.0214	1.29588
33.6352	7.63428	26.8071	2.41826	32.5643	1.98228	38.1186	1.40576
33.7077	7.67992	26.8625	2.25016	32.6475	1.9455	38.2212	1.34176
33.7873	7.72653	26.9217	2.37984	32.7308	1.88654	38.3319	1.30477
33.8738	7.77403	26.9863	2.38292	32.814	2.00999	38.4345	1.41839
33.9581	7.82256	27.0547	2.28926	32.8882	1.91682	38.529	1.35174
34.0283	7.87038	27.1157	2.42465	32.9558	1.92979	38.6208	1.41096
34.0915	7.91791	27.1711	2.36713	33.0232	2.03974	38.7153	1.39364
34.157	7.96761	27.2229	2.36064	33.0998	1.95645	38.8125	1.35679
34.2272	8.01822	27.2783	2.50505	33.1808	1.94152	38.9043	1.41794
34.3067	8.06828	27.3375	2.37565	33.2572	2.03938	38.9853	1.40824
34.3863	8.11856	27.3966	2.42255	33.327	1.92178	39.0582	1.3525
34.4682	8.16768	27.4576	2.50405	33.3922	2.03402	39.1392	1.45737
34.5548	8.21822	27.5223	2.334	33.462	2.09381	39.2229	1.3557
34.6484	8.26635	27.5906	2.53319	33.5408	1.98189	39.312	1.40605
34.742	8.31326	27.6609	2.47288	33.6217	2.0918	39.4011	1.45065
34.8262	8.36091	27.7255	2.40584	33.7028	2.08415	39.4956	1.40329
34.9034	8.40712	27.7865	2.58227	33.786	2.0157	39.5955	1.48108
34.983	8.45389	27.8438	2.43905	33.8715	2.14428	39.6981	1.42962
35.0672	8.50177	27.9085	2.53921	33.9592	2.07474	39.798	1.37997
35.1491	8.54834	27.9769	2.60426	34.038	2.04763	39.8871	1.50359
35.224	8.59786	28.0434	2.44651	34.1078	2.16283	39.9681	1.43008
35.2895	8.64549	28.1025	2.59536	34.1752	2.12186	40.0518	1.4246
35.3527	8.69337	28.1524	2.57435	34.2495	2.11324	40.1463	1.48706
35.4206	8.74243	28.2042	2.52087	34.3282	2.18492	40.2408	1.39083
35.4931	8.79106	28.2596	2.67909	34.407	2.10377	40.3272	1.48921
35.5703	8.83927	28.3206	2.57448	34.4768	2.13191	40.4055	1.47347
35.6476	8.88844	28.3797	2.5506	34.5397	2.2308	40.4757	1.42446
35.7271	8.93656	28.4426	2.74171	34.605	2.12034	40.554	1.51578
35.8137	8.98764	28.5072	2.56214	34.6748	2.19188	40.6404	1.45039
35.9026	9.03916	28.5775	2.70155	34.749	2.25154	40.7295	1.47571
35.9845	9.09261	28.6477	2.67545	34.8233	2.1392	40.8213	1.53852
36.0594	9.14759	28.7105	2.60712	34.8975	2.2491	40.9158	1.47202
36.1296	9.20121	28.7678	2.75201	34.9763	2.24877	41.0157	1.5356
36.2021	9.251	28.8251	2.68461	35.0595	2.16456	41.1183	1.50222
36.284	9.29978	28.8861	2.67524	35.1405	2.27943	41.2155	1.46462
36.3683	9.34629	28.9526	2.78734	35.2148	2.24161	41.3019	1.57256
36.4432	9.39433	29.0155	2.66662	35.2845	2.22525	41.3856	1.51668
36.5087	9.44175	29.0727	2.76635	35.3543	2.32694	41.4747	1.50589
36.5742	9.4889	29.1245	2.82467	35.4308	2.30006	41.5719	1.57756
36.6444	9.54067	29.1799	2.70602	35.5162	2.23492	41.6718	1.49345
36.7216	9.59641	29.2428	2.89276	35.595	2.34776	41.7663	1.59626
36.8012	9.65207	29.3074	2.785	35.6625	2.26226	41.8473	1.50964
36.8831	9.70942	29.374	2.79718	35.7255	2.32538	41.931	1.53757
36.9697	9.76569	29.4423	2.93169	35.7885	2.3793	42.0201	1.58349
37.0586	9.82442	29.5144	2.74709	35.8605	2.31737	42.1119	1.54482
37.1475	9.88559	29.5902	2.88717	35.937	2.33379	42.2064	1.57943
37.2271	9.94683	29.6586	2.90544	36.0135	2.43325	42.3009	1.57302
37.2996	10.0095	29.7177	2.78717	36.0922	2.33843	42.3981	1.58438
37.3721	10.0748	29.7768	2.9508	36.1755	2.41066	42.4953	1.58335
37.4517	10.1398	29.836	2.90312	36.2632	2.43766	42.5925	1.56285
37.5406	10.2063	29.9025	2.86667	36.3443	2.36013	42.6762	1.59733
37.6272	10.2706	29.9672	3.03503	36.4207	2.45215	42.7518	1.61678
37.7044	10.332	30.0226	2.88147	36.4928	2.46752	42.8328	1.6133
37.7723	10.3925	30.0725	2.93676	36.567	2.3956	42.9192	1.62103
37.8448	10.4497	30.1224	3.07842	36.648	2.50639	43.0164	1.60821
37.9244	10.5068	30.176	2.86541	36.7268	2.45255	43.1109	1.63315
38.0063	10.5658	30.2351	3.07655	36.7987	2.42935	43.1919	1.63008
38.0882	10.6239	30.2943	2.9866	36.864	2.52995	43.2675	1.63577
38.1701	10.682	30.3553	2.95613	36.927	2.50694	43.3431	1.64633
38.2543	10.7415	30.4181	3.14831	36.9967	2.48272	43.4295	1.6297
38.3432	10.7991	30.4846	3.01117	37.071	2.59081	43.524	1.66317
38.4251	10.8575	30.553	3.0557	37.152	2.48005	43.6185	1.66631
38.4977	10.9155	30.6158	3.12769	37.2308	2.55894	43.713	1.67267
38.5679	10.9718	30.6749	3.00963	37.314	2.60912	43.8129	1.69629
38.6404	11.0294	30.7322	3.1587	37.3995	2.51348	43.9182	1.67539
38.7223	11.0847	30.7951	3.18821	37.485	2.59426	44.0154	1.67065
38.8042	11.14	30.8635	3.09035	37.5637	2.61535	44.1072	1.68243
38.8791	11.1972	30.9318	3.21955	37.6335	2.60054	44.1909	1.73479
38.9423	11.253	30.9928	3.12772	37.7032	2.624	44.2773	1.74208
39.0055	11.3131	31.0446	3.14822	37.7775	2.68203	44.3718	1.71175
39.0733	11.3736	31.0981	3.27315	37.8585	2.59084	44.469	1.73161
39.1482	11.4364	31.1554	3.1544	37.935	2.67849	44.5581	1.76233
39.2278	11.5045	31.2146	3.24138	38.0048	2.67521	44.6337	1.74656
39.305	11.5717	31.2755	3.27641	38.0655	2.62515	44.7066	1.76562
39.3869	11.6386	31.3384	3.2079	38.1307	2.74566	44.7849	1.74675
39.4735	11.7059	31.4049	3.34311	38.2005	2.71697	44.8713	1.7878
39.5647	11.773	31.477	3.28961	38.2747	2.65091	44.9604	1.78124
39.6513	11.8405	31.5472	3.23715	38.3513	2.78651	45.0522	1.77343
39.7309	11.9053	31.61	3.42383	38.4278	2.71126	45.1467	1.85104
39.8057	11.9691	31.6655	3.28546	38.5087	2.72849	45.2493	1.78436
39.8853	12.0323	31.7246	3.35825	38.592	2.81963	45.3519	1.82538
39.9695	12.0966	31.7893	3.4553	38.6752	2.72739	45.4437	1.80408
40.0538	12.1605	31.8595	3.26518	38.7518	2.76263	45.5274	1.82335
40.1263	12.2224	31.9242	3.47904	38.8237	2.85979	45.6084	1.87774
40.1918	12.2841	31.9778	3.39793	38.8935	2.77394	45.6948	1.84039
40.255	12.3443	32.0258	3.36053	38.9723	2.86521	45.792	1.87204
40.3276	12.4071	32.0776	3.55782	39.0532	2.85682	45.8892	1.83004
40.4024	12.4697	32.1367	3.38771	39.1275	2.79048	45.9756	1.89929
40.482	12.5338	32.1977	3.43359	39.1927	2.87486	46.0512	1.89583
40.5616	12.6026	32.2605	3.56527	39.2535	2.91029	46.1268	1.85526
40.6458	12.6678	32.3234	3.39268	39.3165	2.85944	46.2105	1.89443
40.7324	12.7365	32.3917	3.60756	39.3862	2.93914	46.3023	1.89273
40.8166	12.8056	32.462	3.54035	39.4582	2.9323	46.3968	1.91075
40.8938	12.8724	32.5303	3.46101	39.5303	2.87761	46.494	1.92599
40.9617	12.9409	32.5932	3.66701	39.6045	3.02001	46.5966	1.91755
41.0319	13.0047	32.6523	3.52941	39.6855	2.94969	46.7046	1.94703
41.1115	13.0698	32.7151	3.60168	39.7687	2.92811	46.8126	1.95375
41.1957	13.1362	32.7817	3.69171	39.852	3.02653	46.9071	1.92367
41.2753	13.2007	32.8464	3.52635	39.9285	2.9846	46.9908	1.99017
41.3478	13.2696	32.9055	3.70729	40.0005	2.99118	47.0772	1.98129
41.4133	13.3375	32.9572	3.70425	40.0748	3.11471	47.1717	1.9887
41.4812	13.4097	33.0108	3.60505	40.1602	2.96287	47.2716	1.95932
41.5584	13.4868	33.0681	3.79294	40.2458	3.05666	47.3661	2.00704
41.6403	13.5637	33.1291	3.68826	40.32	3.09492	47.4444	1.99647
41.7245	13.6429	33.1919	3.69431	40.3875	3.00841	47.5173	2.03767
41.8111	13.721	33.2548	3.86353	40.4505	3.12065	47.5956	2.01159
41.9024	13.798	33.3213	3.71526	40.5202	3.11888	47.682	2.01397
41.9936	13.875	33.3915	3.81217	40.5945	3.06027	47.7711	2.05999
42.0826	13.9519	33.4617	3.8302	40.671	3.18365	47.8602	2.05477
42.1598	14.029	33.5246	3.70779	40.7475	3.14718	47.952	2.0516
42.2323	14.1018	33.5819	3.91094	40.8285	3.12031	48.0519	2.08152
42.3095	14.1749	33.6391	3.83055	40.914	3.24427	48.1491	2.07435
42.3938	14.2455	33.702	3.83793	40.9995	3.16462	48.2436	2.07194
42.4757	14.3158	33.7685	3.93075	41.0782	3.16296	48.3273	2.07889
42.5506	14.3838	33.8313	3.86644	41.1502	3.28002	48.4083	2.12053
42.6161	14.4469	33.8868	3.90284	41.2223	3.21538	48.4947	2.12848
42.6816	14.5107	33.9348	4.02618	41.2987	3.24946	48.5892	2.13614
42.7541	14.5728	33.9866	3.87353	41.3798	3.31532	48.6864	2.10974
42.829	14.6359	34.0439	4.04782	41.4585	3.22647	48.7728	2.12217
42.9039	14.7027	34.1048	4.0123	41.526	3.29268	48.8484	2.17102
42.9811	14.7679	34.1677	3.94192	41.589	3.36497	48.9186	2.16042
43.0607	14.84	34.2323	4.14139	41.6542	3.28734	48.9969	2.13212
43.1449	14.9128	34.2989	3.97574	41.724	3.34369	49.0833	2.18778
43.2292	14.9839	34.3673	4.05025	41.796	3.40257	49.1778	2.18778
43.3087	15.0565	34.4338	4.16876	41.8702	3.27632	49.2723	2.17934
43.3813	15.1257	34.4948	4.00427	41.949	3.47834	49.3668	2.24559
43.4515	15.1949	34.5539	4.19978	42.0322	3.3743	49.4694	2.18148
43.531	15.2658	34.613	4.18334	42.1178	3.3614	49.5747	2.2421
43.6176	15.3376	34.6777	4.07595	42.1987	3.47267	49.6746	2.19389
43.7042	15.4145	34.7461	4.27883	42.273	3.40452	49.7637	2.23044
43.7767	15.4915	34.8089	4.14293	42.3405	3.4173	49.8528	2.28216
43.8399	15.5699	34.8644	4.18854	42.4125	3.54247	49.9473	2.25906
43.9054	15.6499	34.918	4.34491	42.489	3.45308	50.0472	2.2629
43.9756	15.7306	34.9771	4.1417	42.57	3.47958	50.1444	2.27925
44.0528	15.8123	35.0399	4.31126	42.6442	3.56515	50.2308	2.27396
44.1324	15.8943	35.1046	4.3306	42.7095	3.48017	50.3064	2.33607
44.212	15.977	35.1693	4.21876	42.7725	3.5269	50.3847	2.28926
44.2985	16.0599	35.2358	4.448	42.84	3.62155	50.4711	2.30116
44.3898	16.1452	35.3079	4.30745	42.9143	3.50867	50.5602	2.32434
44.4787	16.2302	35.38	4.33855	42.9907	3.62098	50.6493	2.3453
44.5606	16.3144	35.4465	4.47004	43.0673	3.64334	50.7438	2.36735
44.6355	16.3997	35.5075	4.38136	43.146	3.57412	50.8437	2.33643
44.7151	16.4814	35.5666	4.46294	43.2293	3.69036	50.9463	2.38176
44.7993	16.5628	35.6294	4.57575	43.3147	3.67469	51.0462	2.3573
44.8882	16.6437	35.696	4.39174	43.3957	3.61931	51.1326	2.35418
44.9678	16.7229	35.757	4.57902	43.4655	3.76381	51.2136	2.41993
45.038	16.8045	35.8105	4.51776	43.5352	3.69164	51.2946	2.40261
45.1035	16.8837	35.8586	4.48499	43.6073	3.67737	51.3864	2.42214
45.1714	16.9656	35.9085	4.66666	43.686	3.82878	51.4863	2.41606
45.2486	17.0512	35.9621	4.49346	43.7647	3.69216	51.5781	2.40559
45.3281	17.1349	36.0212	4.61289	43.839	3.75545	51.6564	2.47614
45.41	17.219	36.0804	4.66461	43.9065	3.82638	51.732	2.45394
45.4943	17.3023	36.1413	4.54724	43.974	3.76941	51.8103	2.44484
45.5832	17.3859	36.206	4.74739	44.046	3.81294	51.8967	2.48176
45.6721	17.4716	36.2744	4.67944	44.1225	3.90752	51.9885	2.48587
45.7517	17.5555	36.3428	4.64034	44.199	3.7813	52.0803	2.50211
45.8242	17.6385	36.4074	4.78848	44.28	3.91719	52.1748	2.53166
45.8944	17.7194	36.4666	4.7011	44.3633	3.93676	52.2747	2.48964
45.9693	17.7989	36.5257	4.75522	44.4532	3.85453	52.3773	2.55167
46.0512	17.878	36.5885	4.88239	44.5388	3.95869	52.4745	2.4741
46.1331	17.9566	36.6569	4.70367	44.6153	3.95395	52.5636	2.54423
46.2033	18.0358	36.7235	4.87331	44.685	3.9197	52.65	2.56504
46.2665	18.1185	36.7807	4.85596	44.757	4.06524	52.7391	2.54506
46.332	18.204	36.8343	4.78676	44.8357	3.9763	52.8363	2.61673
46.4045	18.2913	36.8879	5.01488	44.9168	3.96924	52.9335	2.56593
46.4841	18.3833	36.9471	4.85334	44.9888	4.08061	53.0199	2.6218
46.566	18.4757	37.008	4.94988	45.0517	4.00624	53.0955	2.66143
46.6479	18.567	37.0709	5.04593	45.108	4.02183	53.1684	2.56753
46.7345	18.6596	37.1374	4.90184	45.171	4.14138	53.2494	2.65001
46.8257	18.7506	37.2076	5.03387	45.2407	4.03333	53.3331	2.61993
46.9123	18.8406	37.2779	5.0747	45.315	4.11191	53.4195	2.65059
46.9919	18.9293	37.3425	4.95293	45.3892	4.16894	53.5086	2.70701
47.0644	19.0158	37.3998	5.15876	45.468	4.08855	53.6058	2.64281
47.1346	19.1036	37.4553	5.05398	45.5513	4.18537	53.7084	2.69986
47.2142	19.1902	37.5125	5.10039	45.639	4.2178	53.8083	2.69091
47.2961	19.276	37.5772	5.2293	45.7245	4.13059	53.9001	2.65248
47.378	19.3617	37.6438	5.05931	45.801	4.26488	53.9838	2.73862
47.4482	19.4458	37.7047	5.20463	45.8708	4.25066	54.0648	2.72458
47.5137	19.5318	37.7565	5.23946	45.9427	4.20352	54.1566	2.73775
47.5839	19.621	37.8082	5.14707	46.0192	4.33714	54.2565	2.76804
47.6564	19.7112	37.8637	5.3407	46.098	4.27172	54.3537	2.70504
47.7337	19.8054	37.9247	5.24385	46.17	4.27344	54.4374	2.82784
47.8085	19.9033	37.9875	5.26999	46.2353	4.3873	54.5103	2.7869
47.8881	20.0013	38.0522	5.39683	46.296	4.32949	54.5886	2.78977
47.9723	20.0996	38.1187	5.29361	46.3612	4.33623	54.675	2.82382
48.0589	20.1977	38.1908	5.38122	46.4355	4.45261	54.7695	2.80893
48.1408	20.2923	38.2628	5.44974	46.512	4.33879	54.864	2.86074
48.218	20.3863	38.3275	5.32119	46.5885	4.40117	54.9639	2.84809
48.2906	20.4783	38.3867	5.51925	46.6695	4.51744	55.0692	2.81268
48.3631	20.5708	38.4458	5.45953	46.755	4.41758	55.1799	2.91838
48.4474	20.6659	38.5086	5.44467	46.8405	4.52191	55.2852	2.8389
48.5339	20.759	38.577	5.64345	46.9192	4.54179	55.377	2.90098
48.6158	20.8558	38.6435	5.4611	46.989	4.47271	55.4607	2.9262
48.6837	20.9547	38.7008	5.56502	47.0565	4.58891	55.5444	2.89564
48.7492	21.0535	38.7544	5.67425	47.1307	4.62199	55.6362	2.95817
48.8194	21.1562	38.8098	5.53843	47.2118	4.52806	55.7307	2.90934
48.8966	21.2576	38.8671	5.69821	47.2927	4.62403	55.8144	2.93605
48.9785	21.3607	38.9281	5.67222	47.3625	4.64567	55.89	3.01272
49.0604	21.4673	38.9873	5.58245	47.4278	4.58047	55.9629	2.94127
49.147	21.5713	39.0482	5.84431	47.4907	4.7078	56.0439	2.99924
49.2383	21.6747	39.1148	5.66484	47.5628	4.66041	56.1303	2.97301
49.3319	21.7746	39.185	5.75811	47.6392	4.64329	56.2221	3.00106
49.4185	21.8723	39.2534	5.85273	47.7157	4.78112	56.3139	3.07262
49.4957	21.9672	39.3143	5.72533	47.7923	4.71764	56.4111	3.00081
49.5706	22.0563	39.3716	5.89429	47.8755	4.74178	56.511	3.05394
49.6478	22.1439	39.4289	5.90962	47.961	4.83743	56.6136	3.06689
49.732	22.2308	39.4918	5.83475	48.0465	4.75758	56.7054	3.02708
49.8092	22.318	39.5564	6.00875	48.123	4.7855	56.7864	3.08143
49.8794	22.4073	39.6156	5.87707	48.195	4.91115	56.8674	3.05986
49.9426	22.4976	39.6673	5.93029	48.267	4.80692	56.9511	3.10955
50.0105	22.5897	39.7154	6.08659	48.3435	4.91665	57.0483	3.14156
50.0807	22.6828	39.7653	5.94585	48.4245	4.91628	57.1428	3.04537
50.1579	22.7794	39.8225	6.05963	48.501	4.8532	57.2292	3.17511
50.2304	22.8752	39.8854	6.10146	48.5662	4.95885	57.3048	3.12052
50.3077	22.9726	39.9482	5.99094	48.6292	5.00555	57.3777	3.15679
50.3896	23.072	40.0129	6.21593	48.6968	4.92026	57.4587	3.17526
50.4761	23.1685	40.0813	6.10073	48.7687	5.05655	57.5505	3.15242
50.5627	23.2675	40.1552	6.13815	48.843	5.00145	57.645	3.23218
50.6423	23.3642	40.2273	6.26076	48.9173	4.98904	57.7395	3.21103
50.7148	23.4584	40.2901	6.15342	48.996	5.09901	57.8367	3.21021
50.785	23.553	40.3511	6.3031	49.0793	5.07798	57.9393	3.26877
50.8646	23.6441	40.4158	6.3352	49.167	5.08568	58.0446	3.20492
50.9512	23.738	40.4841	6.25011	49.2525	5.16836	58.1418	3.26597
51.0331	23.8321	40.5525	6.40435	49.3267	5.14302	58.2282	3.27116
51.1033	23.9255	40.6116	6.36263	49.3987	5.16073	58.3173	3.26567
51.1664	24.0246	40.6634	6.31898	49.473	5.25083	58.4091	3.33383
51.2343	24.1238	40.717	6.54408	49.554	5.21668	58.5063	3.30541
51.3092	24.2274	40.7761	6.39899	49.6328	5.21476	58.5981	3.3213
51.3887	24.3336	40.8389	6.48336	49.7025	5.3215	58.6818	3.3648
51.4706	24.4387	40.9018	6.56412	49.7632	5.22689	58.7547	3.34798
51.5549	24.5466	40.9646	6.45312	49.8218	5.33799	58.8357	3.38335
51.6438	24.6531	41.0293	6.61921	49.887	5.37244	58.9248	3.34376
51.7327	24.7567	41.0995	6.63484	49.959	5.26382	59.0166	3.3718
51.8193	24.8592	41.1679	6.53478	50.0333	5.37521	59.1111	3.43699
51.8989	24.9584	41.2307	6.72438	50.1075	5.40316	59.2083	3.37391
51.9714	25.0565	41.2862	6.65646	50.1863	5.3555	59.3109	3.41577
52.0486	25.1512	41.3453	6.68401	50.2695	5.48718	59.4135	3.4363
52.1305	25.2446	41.4081	6.84047	50.3573	5.46645	59.5107	3.42551
52.2171	25.3369	41.4747	6.67843	50.4382	5.43037	59.5998	3.46924
52.2943	25.4303	41.5375	6.82987	50.5102	5.56705	59.6808	3.43457
52.3645	25.5235	41.5892	6.87525	50.5823	5.50959	59.7672	3.47043
52.43	25.6164	41.6373	6.76828	50.6587	5.54511	59.8617	3.49089
52.5026	25.7121	41.689	6.99217	50.7398	5.62219	59.9535	3.45639
52.5821	25.8092	41.7463	6.82189	50.8207	5.57347	60.0399	3.53608
52.6594	25.9092	41.8073	6.91365	50.8927	5.58545	60.1128	3.5023
52.7366	26.012	41.8701	7.01169	50.958	5.7131	60.1857	3.54939
52.8161	26.1135	41.933	6.91274	51.0232	5.61766	60.2667	3.54561
52.9027	26.217	41.9995	7.07232	51.0953	5.69038	60.3558	3.53549
52.9893	26.3182	42.0697	7.05907	51.174	5.75628	60.4449	3.59827
53.0712	26.4175	42.1381	7.04026	51.2527	5.67344	60.5367	3.5692
53.1461	26.5153	42.2028	7.19437	51.3383	5.78932	60.6339	3.60702
53.221	26.6075	42.2638	7.11995	51.426	5.84681	60.7365	3.62394
53.3029	26.6991	42.3247	7.15867	51.5138	5.75559	60.8418	3.58212
53.3894	26.7895	42.3913	7.30834	51.5947	5.89699	60.9417	3.64084
53.4713	26.8794	42.4597	7.14933	51.6668	5.87116	61.0281	3.6237
53.5415	26.9728	42.5206	7.30841	51.732	5.86535	61.1118	3.6369
53.6071	27.065	42.5742	7.35112	51.8017	5.97262	61.2009	3.69966
53.6702	27.16	42.6241	7.27161	51.8805	5.96127	61.2954	3.63813
53.7428	27.2592	42.6796	7.44966	51.9615	5.91058	61.3872	3.67712
53.8223	27.3592	42.7368	7.37779	52.0358	6.05425	61.4682	3.69216
53.8996	27.4615	42.7978	7.39492	52.101	5.95766	61.5384	3.71504
53.9815	27.5631	42.8588	7.5386	52.1617	6.03317	61.614	3.73744
54.068	27.6644	42.9235	7.43066	52.2293	6.10284	61.695	3.70041
54.1593	27.7655	42.9937	7.54582	52.3013	5.98589	61.7841	3.72888
54.2435	27.8625	43.0621	7.5886	52.3777	6.11141	61.8759	3.80383
54.3231	27.9552	43.1268	7.48899	52.4543	6.1509	61.9704	3.76817
54.3956	28.0448	43.1841	7.66749	52.533	6.12161	62.0676	3.81759
54.4705	28.1315	43.2413	7.6569	52.6163	6.18229	62.1702	3.79133
54.5501	28.2154	43.3023	7.64612	52.6995	6.22264	62.2701	3.79775
54.6343	28.2982	43.367	7.79643	52.776	6.1571	62.3592	3.82929
54.7092	28.3801	43.4317	7.67594	52.8435	6.26776	62.4402	3.82231
54.7747	28.4643	43.489	7.78086	52.911	6.30456	62.5239	3.86133
54.8379	28.552	43.5389	7.87879	52.983	6.25319	62.6157	3.88354
54.9081	28.6407	43.5906	7.78805	53.0618	6.36977	62.7183	3.83728
54.983	28.7341	43.6479	7.90198	53.1405	6.3411	62.8155	3.89269
55.0602	28.8324	43.7107	7.9071	53.2125	6.31776	62.8992	3.86989
55.1374	28.9333	43.7754	7.84627	53.2777	6.484	62.9748	3.91154
55.2193	29.0382	43.8401	8.02007	53.3407	6.38347	63.0558	3.93947
55.3059	29.1428	43.9085	7.95261	53.4105	6.43845	63.1476	3.89824
55.3948	29.2478	43.9787	7.9784	53.487	6.51529	63.2421	3.94868
55.4767	29.3525	44.0508	8.11598	53.5635	6.44129	63.3393	3.96946
55.5516	29.4529	44.1173	7.96646	53.6422	6.52171	63.4392	3.94338
55.6195	29.5514	44.1764	8.16266	53.7233	6.60891	63.5418	3.9732
55.6943	29.6474	44.2356	8.16322	53.811	6.5049	63.6444	3.9531
55.7786	29.7404	44.3021	8.10508	53.8965	6.64315	63.7389	3.98083
55.8675	29.8367	44.3705	8.28314	53.973	6.65762	63.8226	3.99661
55.9447	29.9345	44.4333	8.19441	54.0427	6.63689	63.9036	3.97585
56.0126	30.0346	44.4888	8.25027	54.1125	6.74233	63.9927	4.03477
56.0804	30.1378	44.5423	8.36805	54.189	6.73723	64.0872	4.00949
56.153	30.2434	44.5959	8.23972	54.27	6.69863	64.1817	4.03926
56.2325	30.3507	44.6551	8.41803	54.3465	6.83392	64.2681	4.05715
56.3144	30.4592	44.7142	8.41544	54.414	6.8012	64.3464	4.03577
56.401	30.5639	44.7752	8.35349	54.4748	6.76721	64.4247	4.08169
56.4899	30.6646	44.8362	8.54303	54.5378	6.92304	64.5084	4.03914
56.5812	30.761	44.9046	8.47169	54.6097	6.85144	64.5975	4.05227
56.6701	30.8528	44.9748	8.5013	54.6863	6.89205	64.6866	4.12224
56.7497	30.9391	45.0413	8.65028	54.7627	6.97758	64.7757	4.09972
56.8222	31.0181	45.1023	8.49302	54.8415	6.93617	64.8702	4.1659
56.8971	31.0914	45.1577	8.66249	54.927	6.98287	64.9701	4.11877
56.9767	31.1633	45.2169	8.68403	55.0147	7.0659	65.0673	4.13266
57.0586	31.2301	45.2797	8.62309	55.1025	6.97356	65.1591	4.15873
57.1358	31.2966	45.3462	8.78899	55.179	7.09858	65.2428	4.14789
57.2036	31.3645	45.4054	8.72267	55.2488	7.16468	65.3265	4.19787
57.2668	31.4346	45.459	8.73919	55.323	7.08339	65.4183	4.20706
57.3347	31.5115	45.5089	8.92033	55.4017	7.21628	65.5155	4.15969
57.4096	31.5928	45.5624	8.76693	55.4805	7.21748	65.61	4.21039
57.4868	31.6782	45.6216	8.9019	55.5525	7.14605	65.691	4.18793
57.564	31.7684	45.6807	8.97619	55.6155	7.30904	65.7639	4.25315
57.6436	31.8591	45.7435	8.84114	55.6785	7.24136	65.8395	4.26029
57.7278	31.9486	45.8064	9.09231	55.7482	7.25874	65.9259	4.20915
57.8144	32.0343	45.8729	9.00773	55.8225	7.34918	66.0177	4.25565
57.8986	32.1163	45.9431	9.01308	55.899	7.33127	66.1095	4.27555
57.9758	32.1936	46.0097	9.17739	55.9755	7.36812	66.204	4.26992
58.0484	32.2662	46.0725	9.11249	56.0565	7.47105	66.3039	4.3369
58.1233	32.3358	46.1335	9.18345	56.1397	7.40075	66.4092	4.23475
58.2075	32.4054	46.1963	9.30961	56.2275	7.47196	66.5145	4.32748
58.2941	32.4772	46.2628	9.17711	56.3062	7.54086	66.6063	4.31252
58.3713	32.549	46.3294	9.34509	56.3783	7.50171	66.69	4.29642
58.4368	32.6247	46.3885	9.36064	56.4457	7.58454	66.7737	4.36305
58.5	32.7026	46.4439	9.31648	56.52	7.63872	66.8682	4.33894
58.5679	32.7826	46.4994	9.50441	56.5988	7.5796	66.9654	4.33344
58.6427	32.8685	46.5585	9.43194	56.6752	7.65447	67.0572	4.39522
58.7246	32.9535	46.6213	9.44585	56.7428	7.69662	67.1355	4.32872
58.8042	33.0406	46.6842	9.64874	56.8058	7.61373	67.2111	4.45418
58.8884	33.1288	46.7507	9.46411	56.8687	7.76724	67.2948	4.37539
58.9774	33.2108	46.8191	9.6731	56.9385	7.74188	67.3839	4.36895
59.0686	33.2914	46.8893	9.6653	57.0105	7.73844	67.4757	4.44866
59.1552	33.3632	46.9558	9.6389	57.0847	7.8476	67.5702	4.41097
59.2301	33.4273	47.015	9.81887	57.1613	7.81346	67.6674	4.45652
59.3026	33.4864	47.0704	9.75322	57.24	7.84464	67.77	4.43768
59.3798	33.539	47.1295	9.75962	57.3255	7.96244	67.8699	4.40548
59.4641	33.5926	47.1961	9.95478	57.4087	7.91192	67.9617	4.48055
59.5436	33.6456	47.2626	9.79473	57.483	7.93754	68.0454	4.43781
59.6162	33.6999	47.3236	9.98001	57.5528	8.04869	68.1291	4.47229
59.6794	33.7597	47.3753	10.0173	57.6225	8.01708	68.2182	4.50916
59.7449	33.8228	47.4252	9.92884	57.7013	8.06689	68.3154	4.48504
59.8174	33.8913	47.4788	10.1271	57.7867	8.15698	68.4099	4.51466
59.897	33.9608	47.5398	10.0573	57.8678	8.06153	68.4963	4.49263
59.9789	34.0309	47.6008	10.0625	57.9397	8.18573	68.5692	4.49838
60.0631	34.1004	47.6636	10.2428	58.0072	8.22448	68.6475	4.54487
60.152	34.1671	47.7283	10.144	58.077	8.19212	68.7312	4.50476
60.2433	34.23	47.7967	10.2616	58.1535	8.27908	68.8203	4.52996
60.3346	34.285	47.8687	10.3679	58.23	8.30166	68.9148	4.57617
60.4118	34.3373	47.939	10.2422	58.3088	8.26825	69.0093	4.55674
		48.0037	10.4601	58.3897	8.40016	69.1065	4.60358
		48.0646	10.4662	58.4753	8.40727	69.2064	4.54534
		48.1275	10.4378	58.5607	8.38628	69.3063	4.58329
		48.194	10.6448	58.6395	8.51652	69.3954	4.62419
		48.2587	10.5056	58.7115	8.47442	69.4791	4.60817
		48.3178	10.5824	58.7812	8.49575	69.5628	4.62126
		48.3677	10.7452	58.8555	8.63589	69.6519	4.61395
		48.4213	10.6075	58.9342	8.57201	69.7491	4.63653
		48.4786	10.7933	59.013	8.59333	69.8409	4.65242
		48.5377	10.7491	59.0827	8.70993	69.9246	4.63745
		48.5969	10.7448	59.1435	8.61484	69.9975	4.66061
		48.6578	10.9338	59.2043	8.69698	70.0758	4.69428
		48.7225	10.8762	59.2695	8.76486	70.1622	4.61589
		48.7891	10.9146	59.3415	8.67848	70.2486	4.69941
		48.8556	11.0724	59.4158	8.78639	70.3377	4.70131
		48.9166	10.9587	59.4922	8.83741	70.4295	4.71371
		48.9701	11.1281	59.571	8.79368	70.5294	4.72605
		49.0256	11.136	59.652	8.92801	70.6347	4.68592
		49.0866	11.0909	59.7375	8.94143	70.7346	4.71511
		49.1531	11.2859	59.8185	8.90993	70.8237	4.76444
		49.2159	11.2091	59.8927	9.05009	70.9074	4.70724
		49.2751	11.2412	59.9625	9.06611	70.9938	4.78693
		49.3268	11.3964	60.0367	9.02759	71.091	4.71958
		49.3804	11.2971	60.1178	9.18044	71.1936	4.76812
		49.4414	11.4411	60.1965	9.10502	71.2827	4.77779
		49.5042	11.4866	60.2662	9.15038	71.361	4.73704
		49.5707	11.4266	60.3293	9.25006	71.4366	4.81045
		49.6373	11.6376	60.3945	9.19226	71.5149	4.77491
		49.7057	11.5824	60.4665	9.24802	71.604	4.76427
		49.7777	11.6302	60.543	9.33869	71.6931	4.83828
		49.8461	11.7899	60.6217	9.27734	71.7876	4.7911
		49.9089	11.706	60.7028	9.40612	71.8848	4.85473
		49.9662	11.874	60.7882	9.47579	71.9901	4.81849
		50.0272	11.8908	60.876	9.41268	72.0954	4.77111
		50.0956	11.85	60.9547	9.51102	72.1926	4.86335
		50.164	12.023	61.0245	9.54633	72.279	4.80598
		50.2249	11.9493	61.0898	9.49369	72.3627	4.82766
		50.2785	11.9992	61.1595	9.63071	72.4545	4.8667
		50.3303	12.1296	61.2338	9.64321	72.549	4.79171
		50.3857	12.0643	61.3147	9.57708	72.6408	4.84866
		50.4449	12.1653	61.389	9.73064	72.7218	4.865
		50.504	12.2176	61.4543	9.70255	72.7947	4.81525
		50.5631	12.1655	61.515	9.68168	72.8703	4.92307
		50.626	12.3572	61.5802	9.8424	72.9567	4.78923
		50.6925	12.3111	61.6545	9.73855	73.0485	4.83799
		50.759	12.3505	61.731	9.82939	73.1376	4.89947
		50.8237	12.503	61.812	9.9125	73.2321	4.84497
		50.8828	12.4295	61.893	9.89111	73.332	4.9253
		50.942	12.5961	61.9785	9.97977	73.4373	4.84945
		51.0029	12.6026	62.0662	10.0571	73.5372	4.8474
		51.0695	12.6134	62.1495	10.0217	73.6263	4.91363
		51.1342	12.7387	62.2215	10.0836	73.7073	4.82271
		51.1915	12.708	62.2912	10.1871	73.791	4.90746
		51.2432	12.7635	62.3655	10.1105	73.8855	4.86883
		51.2931	12.8275	62.4465	10.2593	73.9854	4.84532
		51.3504	12.7907	62.5297	10.2376	74.0772	4.90597
		51.4114	12.9457	62.604	10.2249	74.1582	4.83512
		51.4742	12.9354	62.6692	10.3507	74.2311	4.86382
		51.5352	12.997	62.7368	10.3455	74.3121	4.91373
		51.6017	13.1024	62.8088	10.3298	74.3985	4.79439
		51.6738	13.0998	62.883	10.4535	74.4876	4.87902
		51.7458	13.199	62.9573	10.4361	74.5767	4.86171
		51.8105	13.2611	63.0337	10.462	74.6685	4.84089
		51.8715	13.2575	63.1148	10.5813	74.7657	4.89455
		51.9325	13.4034	63.198	10.5465	74.8629	4.79649
		51.999	13.3691	63.279	10.5833	74.9601	4.82374
		52.0674	13.48	63.3533	10.7017	75.0465	4.87671
		52.1302	13.485	63.423	10.632	75.1302	4.77141
		52.1857	13.5163	63.4928	10.7312	75.2193	4.84635
		52.2374	13.6342	63.5692	10.8041	75.3192	4.82183
		52.2929	13.6601	63.6502	10.732	75.4191	4.75627
		52.3538	13.6631	63.7245	10.83	75.5109	4.83695
		52.4167	13.7455	63.792	10.8842	75.5919	4.74739
		52.4795	13.7539	63.8505	10.8234	75.6675	4.78366
		52.5423	13.911	63.9135	10.9551	75.7539	4.82061
		52.6126	13.9183	63.981	10.9232	75.843	4.70234
		52.6828	13.9315	64.053	10.9211	75.9348	4.78515
		52.7493	14.0078	64.125	11.0711	76.0293	4.7583
		52.8066	14.0571	64.1993	11.0298	76.1265	4.72334
		52.8639	14.1728	64.278	11.0609	76.2318	4.75796
		52.923	14.1999	64.3658	11.1755	76.3344	4.6289
		52.9877	14.1959	64.4513	11.1946	76.4289	4.68202
		53.0524	14.314	64.5323	11.1973	76.5126	4.71015
		53.1115	14.3168	64.6065	11.3519	76.599	4.60418
		53.1633	14.404	64.6852	11.2702	76.6935	4.67642
		53.215	14.4449	64.7662	11.3644	76.7907	4.61377
		53.2686	14.4205	64.8495	11.4723	76.8825	4.57296
		53.3296	14.5804	64.926	11.4012	76.9608	4.64516
		53.3924	14.5498	64.9935	11.4987	77.031	4.50514
		53.4552	14.6153	65.0588	11.5572
		53.5218	14.7422	65.1308	11.5107
		53.5902	14.6887	65.2073	11.6227
		53.6604	14.8538	65.2837	11.6582
		53.7232	14.9006	65.3648	11.6291
		53.7823	14.9033	65.448	11.7861
		53.8415	15.0509	65.5335	11.8008
		53.9043	15.0106	65.619	11.7672
		53.9727	15.1327	65.6933	11.9225
		54.0392	15.1873	65.7608	11.8961
		54.0984	15.1927	65.8282	11.904
		54.1501	15.3307	65.9025	12.0303
		54.2037	15.3249	65.9813	11.9633
		54.261	15.3539	66.0577	11.9991
		54.3201	15.4827	66.1252	12.121
		54.3774	15.4402	66.186	12.0292
		54.4365	15.5673	66.249	12.105
		54.5012	15.6017	66.3165	12.2042
		54.5696	15.6304	66.3907	12.0889
		54.6361	15.7408	66.465	12.2619
		54.6971	15.7636	66.5415	12.2595
		54.7525	15.8232	66.6225	12.2648
		54.8098	15.9308	66.7057	12.3673
		54.8727	15.9135	66.7867	12.4111
		54.941	16.0034	66.8632	12.349
		55.0057	16.0664	66.9352	12.486
		55.063	16.0941
		55.1148	16.2253
		55.1702	16.1966
		55.233	16.277
		55.2977	16.3986
		55.3642	16.3843
		55.4345	16.5545
		55.5084	16.6048
		55.5823	16.6078
		55.6525	16.8002
		55.7135	16.7375
		55.7726	16.8716
		55.8318	16.9354
		55.8965	16.9277
		55.9593	17.0324
		56.0166	17.0871
		56.0665	17.0674
		56.1164	17.2253
		56.1737	17.1689
		56.2309	17.2623
		56.2919	17.3547
		56.3529	17.3045
		56.4176	17.4821
		56.486	17.5284
		56.5525	17.5305
		56.6116	17.7266
		56.6671	17.6607
		56.7225	17.7543
		56.7835	17.8846
		56.85	17.8079
		56.9166	18.0001
		56.9757	18.0051
		57.0293	18.0276
		57.0829	18.2239
		57.142	18.1372
		57.2048	18.2438
		57.2695	18.4039
		57.3342	18.3302
		57.4026	18.5484
		57.4746	18.547
		57.543	18.5728
		57.604	18.7538
		57.6631	18.7327
		57.7223	18.7888
		57.7888	18.9939
		57.8572	18.9149
		57.9182	19.0428
		57.9736	19.1365
		58.0254	19.0416
		58.0808	19.2327
		58.1418	19.2685
		58.2028	19.1983
		58.2637	19.4658
		58.3303	19.4161
		58.3987	19.4915
		58.4707	19.7231
		58.5373	19.6233
		58.5964	19.7862
		58.6555	19.8964
		58.7165	19.8205
		58.783	20.0232
		58.8477	20.0717
		58.9031	19.9935
		58.953	20.2122
		59.0029	20.1755
		59.0602	20.164
		59.1194	20.3634
		59.1803	20.3104
		59.245	20.4217
		59.3134	20.625
		59.3836	20.5568
		59.4539	20.721
		59.5185	20.7914
		59.5777	20.7947
		59.6368	20.9436
		59.6996	21.0174
		59.7662	21.0021
		59.8253	21.155
		59.8789	21.1927
		59.9306	21.1639
		59.9824	21.3253
		60.0415	21.3248
		60.1025	21.3511
		60.1635	21.55
		60.2282	21.5124
		60.2965	21.6225
		60.3649	21.794
		60.4333	21.7762
		60.4924	21.8855
		60.5479	21.9853
		60.607	21.9705
		60.6754	22.1268
		60.7438	22.2178
		60.8066	22.2042
		60.8602	22.3726
		60.9119	22.3902
		60.9692	22.4039
		61.032	22.5287
		61.0967	22.5686
		61.1614	22.5967
		61.2279	22.8335
		61.2982	22.8155
		61.3665	22.8892
		61.4312	23.0452
		61.4885	23.0149
		61.5439	23.1264
		61.6068	23.2742
		61.6733	23.2112
		61.7398	23.3796
		61.7971	23.4408
		61.8489	23.4081
		61.9025	23.5766
		61.9616	23.5982
		62.0207	23.5927
		62.0817	23.817
		62.1427	23.7559
		62.2074	23.8752
		62.2739	24.0483
		62.3404	23.9943
		62.4014	24.1344
		62.4587	24.2349
		62.516	24.2291
		62.5825	24.3778
		62.6509	24.5038
		62.7156	24.4525
		62.771	24.6165
		62.8209	24.6452
		62.8745	24.6108
		62.9336	24.8101
		62.9946	24.7877
		63.0575	24.8522
		63.1221	25.1091
		63.1924	25.0399
		63.2663	25.2015
		63.3328	25.3039
		63.3938	25.2698
		63.4511	25.4307
		63.5121	25.4966
		63.5767	25.4008
		63.6414	25.5696
		63.7006	25.5309
		63.7523	25.507
		63.804	25.6276
		63.8613	25.5237
		63.9242	25.4793

## Sheet: Figure 3g
0.1		0.083		0.062		0.03
Strain (%)	Compressive sress (kPa)	Strain (%)	Compressive sress (kPa)	Strain (%)	Compressive sress (kPa)	Strain (%)	Compressive sress (kPa)
0	7.47335e-06	0	5.80881e-06	0	0.06894	0	-0.08491
0.01823	0.10917	0.0297	0.12218	0.00784	0.11852	0.0084	-0.05325
0.04253	0.21834	0.0693	0.24436	0.03136	0.17199	0.0336	-0.01931
0.10328	0.3275	0.1683	0.36654	0.06272	0.22935	0.0588	0.01691
0.23693	0.43667	0.3861	0.48872	0.14112	0.29061	0.1176	0.05542
0.42525	0.54583	0.693	0.6109	0.29792	0.35575	0.2436	0.0962
0.6318	0.65499	1.0296	0.73308	0.54096	0.42479	0.4956	0.13927
0.83228	0.76416	1.3563	0.85526	0.80752	0.49772	0.8148	0.18462
1.02668	0.87332	1.6731	0.97744	1.07408	0.57454	1.134	0.23225
1.22108	0.98249	1.9899	1.09962	1.32496	0.65525	1.428	0.28216
1.43978	1.09165	2.3463	1.2218	1.58368	0.73986	1.7136	0.3516
1.66455	1.20082	2.7126	1.34398	1.85024	0.85264	2.0328	0.43134
1.88933	1.30998	3.0789	1.46616	2.14032	0.9389	2.352	0.44392
2.09588	1.41914	3.4155	1.58834	2.43824	1.04659	2.646	0.5045
2.29635	1.52831	3.7422	1.71051	2.72832	1.15902	2.8812	0.57918
2.5029	1.63747	4.0788	1.83269	3.00272	1.24063	3.108	0.61192
2.72768	1.74664	4.4451	1.9548	3.26928	1.34932	3.3432	0.70173
2.95853	1.8558	4.8213	2.07682	3.54368	1.44508	3.5952	0.76949
3.15293	1.96497	5.1381	2.19875	3.83376	1.52644	3.8556	0.79864
3.32303	2.07413	5.4153	2.32057	4.10032	1.63956	4.116	0.87573
3.48705	2.1833	5.6826	2.44227	4.32768	1.72891	4.3848	0.94001
3.65715	2.29246	5.9598	2.56384	4.52368	1.82425	4.6788	0.98881
3.84548	2.40162	6.2667	2.68527	4.71968	1.91349	4.9812	1.09781
4.0338	2.51079	6.5736	2.80655	4.9392	1.97984	5.292	1.14888
4.2282	2.61995	6.8904	2.92767	5.16656	2.06553	5.5692	1.1717
4.43475	2.72912	7.227	3.04861	5.40176	2.1303	5.838	1.24149
4.65953	2.83828	7.5933	3.16938	5.6448	2.20058	6.1236	1.26865
4.8843	2.94745	7.9596	3.28995	5.9192	2.29052	6.4344	1.33598
5.10908	3.05661	8.3259	3.41033	6.20144	2.35992	6.7368	1.42591
5.3217	3.16577	8.6724	3.5305	6.49936	2.44364	7.0056	1.43526
5.52217	3.27494	8.9991	3.65046	6.7816	2.5457	7.2408	1.48346
5.74695	3.3841	9.3654	3.77019	7.04816	2.61119	7.4592	1.52329
5.98388	3.49327	9.7515	3.88969	7.31472	2.70563	7.686	1.5248
6.20865	3.60243	10.1178	4.00897	7.61264	2.80742	7.9296	1.59487
6.39698	3.7116	10.4247	4.128	7.92624	2.87111	8.1816	1.66345
6.561	3.82076	10.692	4.24679	8.21632	2.94845	8.442	1.67855
6.72503	3.92993	10.9593	4.36533	8.45152	3.02331	8.7276	1.7477
6.88905	4.03909	11.2266	4.48368	8.6632	3.06729	9.03	1.76447
7.06523	4.14825	11.5137	4.60184	8.87488	3.14507	9.3492	1.8001
7.23533	4.25742	11.7909	4.7198	9.10224	3.21144	9.66	1.88991
7.4115	4.36658	12.078	4.83757	9.36096	3.27425	9.9624	1.93116
7.6059	4.47575	12.3948	4.95512	9.61968	3.36667	10.248	1.97499
7.81853	4.58491	12.7413	5.07244	9.90192	3.42671	10.5588	2.04009
8.0433	4.69408	13.1076	5.18953	10.192	3.48811	10.9032	2.0452
8.262	4.80324	13.464	5.30634	10.4821	3.56768	11.2392	2.09376
8.47463	4.9124	13.8105	5.42287	10.7722	3.6071	11.5164	2.17335
8.68725	5.02157	14.157	5.53908	11.0387	3.6796	11.7516	2.19998
8.91203	5.13073	14.5233	5.65493	11.3053	3.739	11.9784	2.26163
9.14895	5.2399	14.9094	5.77039	11.5718	3.78102	12.2304	2.3047
9.3798	5.34906	15.2856	5.88542	11.8776	3.86457	12.4908	2.30059
9.5742	5.45823	15.6024	5.99999	12.1677	3.92055	12.7596	2.36792
9.7443	5.56739	15.8796	6.11405	12.4107	3.96564	13.0368	2.40097
9.9144	5.67656	16.1568	6.22756	12.6224	4.05142	13.3224	2.42019
10.0967	5.78572	16.4538	6.34049	12.8262	4.09555	13.6332	2.50459
10.2911	5.89488	16.7706	6.45278	13.0379	4.14811	13.9356	2.52523
10.4855	6.00405	17.0874	6.5644	13.2731	4.21076	14.2296	2.5342
10.692	6.11321	17.424	6.67531	13.5162	4.23761	14.5152	2.59738
10.9107	6.22238	17.7804	6.78546	13.7592	4.29428	14.8176	2.60975
11.1355	6.33154	18.1467	6.89484	14.0179	4.34521	15.1368	2.67753
11.3603	6.44071	18.513	7.0034	14.2923	4.37423	15.456	2.75892
11.5729	6.54987	18.8595	7.11113	14.5746	4.44049	15.7416	2.75263
11.7794	6.65903	19.1961	7.21801	14.8568	4.49368	15.9684	2.78799
11.9921	6.7682	19.5426	7.32402	15.1234	4.54171	16.1868	2.81879
12.2229	6.87736	19.9188	7.42916	15.3899	4.61841	16.4052	2.83159
12.4537	6.98653	20.295	7.53343	15.6643	4.66364	16.6488	2.91696
12.6603	7.09569	20.6316	7.63684	15.9779	4.71812	16.9008	2.96231
12.8304	7.20486	20.9088	7.73939	16.2837	4.79206	17.1528	2.96419
12.9884	7.31402	21.1662	7.8411	16.5502	4.8219	17.4216	3.01335
13.1585	7.42319	21.4434	7.94201	16.7776	4.88354	17.7156	3.02445
13.3407	7.53235	21.7404	8.04212	16.9971	4.93866	18.018	3.05225
13.5351	7.64151	22.0572	8.14146	17.2323	4.95933	18.3288	3.12986
13.7295	7.75068	22.374	8.24007	17.4832	5.02493	18.6228	3.13132
13.936	7.85984	22.7106	8.33796	17.7341	5.06882	18.9168	3.15613
14.1547	7.96901	23.067	8.43516	17.9928	5.11022	19.2192	3.18777
14.3735	8.07817	23.4234	8.53169	18.2594	5.18121	19.5384	3.17411
14.58	8.18734	23.76	8.62755	18.5416	5.21828	19.866	3.23391
14.7805	8.2965	24.0867	8.72278	18.8317	5.26924	20.16	3.28772
14.987	8.40567	24.4233	8.81737	19.1061	5.3369	20.4036	3.29878
15.2118	8.51483	24.7896	8.91134	19.3726	5.35516	20.6304	3.37163
15.4548	8.62399	25.1856	9.00469	19.647	5.40656	20.874	3.37389
15.6917	8.73316	25.5717	9.09743	19.945	5.44703	21.1344	3.37105
15.8922	8.84232	25.8984	9.18956	20.2507	5.46568	21.3948	3.44794
16.0684	8.95149	26.1855	9.28107	20.5173	5.52542	21.672	3.46526
16.2385	9.06065	26.4627	9.37194	20.7446	5.56313	21.9576	3.50976
16.4207	9.16982	26.7597	9.46217	20.9485	5.59305	22.26	3.56185
16.6151	9.27898	27.0765	9.55172	21.1602	5.65328	22.5708	3.53495
16.8035	9.38814	27.3834	9.64058	21.3875	5.68216	22.8816	3.5764
17.0039	9.49731	27.7101	9.72872	21.6227	5.72053	23.1756	3.60036
17.2105	9.60647	28.0467	9.81611	21.8658	5.77499	23.4612	3.60936
17.4292	9.71564	28.4031	9.90273	22.1245	5.78825	23.7636	3.69257
17.6479	9.8248	28.7595	9.98855	22.3989	5.82866	24.0828	3.6795
17.8666	9.93397	29.1159	10.0736	22.6968	5.86098	24.3768	3.71159
18.067	10.0431	29.4426	10.1578	22.9947	5.87052	24.6372	3.71277
18.2736	10.1523	29.7792	10.2411	23.2848	5.92846	24.864	3.70149
18.4984	10.2615	30.1455	10.3236	23.567	5.96552	25.0908	3.73927
18.7232	10.3706	30.5118	10.4053	23.8571	5.99308	25.3512	3.80145
18.9358	10.4798	30.8583	10.4861	24.1786	6.05845	25.6116	3.8326
19.112	10.589	31.1454	10.5661	24.4765	6.08495	25.8804	3.85686
19.2699	10.6981	31.4028	10.6452	24.7274	6.12053	26.1576	3.89349
19.44	10.8073	31.68	10.7236	24.939	6.17234	26.46	3.885
19.6162	10.9164	31.9671	10.8012	25.1429	6.17958	26.7792	3.94532
19.7984	11.0251	32.2641	10.878	25.3702	6.21316	27.09	4.00101
19.9928	11.1331	32.5809	10.9541	25.6133	6.25057	27.384	3.99596
20.1933	11.2405	32.9076	11.0295	25.8563	6.25856	27.6612	4.04072
20.4059	11.3473	33.2541	11.1043	26.1072	6.31486	27.9552	4.01656
20.6307	11.4534	33.6204	11.1785	26.3816	6.34705	28.2828	4.03905
20.8555	11.559	33.9867	11.2521	26.6638	6.37621	28.6104	4.09297
21.0742	11.6639	34.3431	11.3252	26.9539	6.43529	28.9044	4.08734
21.2868	11.7682	34.6896	11.3978	27.2283	6.45664	29.148	4.12738
21.5116	11.8719	35.0559	11.47	27.487	6.48814	29.3748	4.13203
21.7485	11.9749	35.442	11.5418	27.7379	6.52862	29.61	4.07964
21.9854	12.0773	35.8281	11.6132	28.0123	6.52763	29.862	4.14797
22.1798	12.1791	36.1449	11.6842	28.3102	6.56276	30.1224	4.10157
22.3438	12.2803	36.4122	11.7549	28.5846	6.60172	30.3828	4.14573
22.5018	12.3808	36.6696	11.8254	28.8198	6.6177	30.66	4.1912
22.678	12.4806	36.9567	11.8954	29.0315	6.67081	30.954	4.19103
22.8724	12.5799	37.2735	11.9652	29.251	6.70271	31.2564	4.20982
23.0668	12.6785	37.5903	12.0347	29.4784	6.72236	31.5504	4.20564
23.2733	12.7764	37.9269	12.1038	29.7214	6.77813	31.836	4.21662
23.4859	12.8737	38.2734	12.1726	29.9723	6.79851	32.1216	4.25122
23.7168	12.9704	38.6496	12.241	30.2389	6.8223	32.424	4.2772
23.9476	13.0665	39.0258	12.309	30.529	6.85658	32.7516	4.29545
24.1664	13.1619	39.3822	12.3766	30.8269	6.85558	33.0624	4.30077
24.3729	13.2568	39.7188	12.4437	31.117	6.88287	33.3312	4.31674
24.5795	13.3509	40.0554	12.5103	31.3914	6.91106	33.558	4.33849
24.7981	13.4445	40.4118	12.5765	31.6579	6.91008	33.7764	4.38351
25.029	13.5374	40.788	12.6421	31.9245	6.94984	34.02	4.40922
25.2416	13.6298	41.1345	12.7072	32.2302	6.97459	34.272	4.43398
25.4117	13.7215	41.4117	12.7716	32.536	6.99155	34.5324	4.45157
25.5636	13.8126	41.6592	12.8355	32.8104	7.04703	34.8012	4.45365
25.7216	13.9031	41.9166	12.8988	33.0378	7.05846	35.0952	4.48429
25.8977	13.993	42.2037	12.9614	33.2573	7.07844	35.3976	4.52328
26.0861	14.0823	42.5106	13.0233	33.4846	7.11351	35.7168	4.55449
26.2744	14.171	42.8175	13.0846	33.7277	7.11579	36.0276	4.58293
26.4688	14.2591	43.1343	13.1453	33.9707	7.14343	36.33	4.56889
26.6814	14.3466	43.4808	13.2053	34.2216	7.17033	36.624	4.57021
26.894	14.4335	43.8273	13.2646	34.4882	7.16833	36.9432	4.57955
27.1066	14.5198	44.1738	13.3233	34.7704	7.20746	37.2792	4.60086
27.3193	14.6055	44.5203	13.3814	35.0526	7.22785	37.5732	4.63247
27.5197	14.6906	44.847	13.4389	35.3349	7.24323	37.8168	4.64847
27.7324	14.7751	45.1935	13.4959	35.6014	7.29179	38.0436	4.65501
27.9571	14.8589	45.5598	13.5523	35.868	7.30072	38.2704	4.65596
28.1941	14.9422	45.9459	13.6082	36.1581	7.31592	38.5224	4.66363
28.4188	15.0248	46.3122	13.6637	36.4717	7.34773	38.7912	4.70168
28.6072	15.1069	46.6191	13.7187	36.7618	7.34445	39.0684	4.73051
28.7833	15.1883	46.9062	13.7733	37.0048	7.37731	39.354	4.7385
28.9595	15.2691	47.1933	13.8275	37.2008	7.41412	39.6564	4.75902
29.1478	15.3493	47.5002	13.8813	37.4046	7.42129	39.9756	4.74706
29.3422	15.4289	47.817	13.9348	37.6163	7.46974	40.278	4.77133
29.5367	15.5078	48.1338	13.9879	37.8437	7.49969	40.572	4.79194
29.7432	15.5862	48.4704	14.0406	38.0789	7.51561	40.8492	4.80426
29.9558	15.6639	48.8169	14.093	38.3298	7.56433	41.1432	4.83803
30.1745	15.7411	49.1733	14.145	38.5963	7.56858	41.4624	4.82565
30.3871	15.8176	49.5198	14.1967	38.8786	7.58005	41.7816	4.79894
30.5937	15.8936	49.8564	14.248	39.1686	7.6111	42.0504	4.80412
30.8002	15.9689	50.193	14.2989	39.4509	7.59819	42.2772	4.80762
31.019	16.0437	50.5494	14.3494	39.7253	7.61582	42.504	4.84069
31.2619	16.1179	50.9454	14.3995	39.9918	7.63799	42.7476	4.86998
31.4989	16.1916	51.3315	14.4491	40.2819	7.63253	42.9996	4.85793
31.6933	16.2646	51.6483	14.4982	40.5798	7.66896	43.26	4.88068
31.8573	16.3372	51.9156	14.5468	40.8699	7.69242	43.5204	4.88308
32.0153	16.4091	52.173	14.5949	41.1051	7.69802	43.7892	4.89579
32.1914	16.4806	52.4601	14.6425	41.3168	7.74404	44.0832	4.94593
32.3737	16.5515	52.7571	14.6894	41.5285	7.75017	44.3772	4.96939
32.5681	16.6219	53.0739	14.7358	41.7637	7.75736	44.6628	4.98787
32.7625	16.6917	53.3907	14.7815	42.0067	7.7919	44.9484	4.99785
32.9751	16.7611	53.7372	14.8266	42.2576	7.78515	45.234	4.99194
33.1938	16.8299	54.0936	14.871	42.5242	7.80653	45.5364	5.03245
33.4186	16.8983	54.4599	14.9148	42.8142	7.84237	45.864	5.06484
33.6373	16.9661	54.8163	14.958	43.12	7.84129	46.1916	5.08682
33.8438	17.0334	55.1529	15.0005	43.4179	7.88437	46.4772	5.11098
34.0564	17.1003	55.4994	15.0424	43.7002	7.91052	46.7208	5.08783
34.2934	17.1666	55.8855	15.0837	43.9589	7.9136	46.956	5.07582
34.5485	17.2325	56.3013	15.1244	44.2254	7.95327	47.208	5.09084
34.7733	17.2979	56.6676	15.1646	44.5155	7.95223	47.46	5.10267
34.9616	17.3627	56.9745	15.2042	44.8056	7.95675	47.7288	5.13643
35.1257	17.4271	57.2418	15.2434	45.0643	7.98115	47.9976	5.15438
35.2957	17.491	57.519	15.2821	45.2838	7.96085	48.2832	5.13091
35.478	17.5544	57.816	15.3203	45.4955	7.97476	48.5856	5.13575
35.6602	17.6173	58.113	15.3582	45.715	8.00566	48.888	5.14876
35.8486	17.6797	58.4199	15.3958	45.9581	8.0049	49.182	5.14783
36.0491	17.7416	58.7466	15.433	46.209	8.04479	49.476	5.19524
36.2556	17.803	59.0832	15.4699	46.4677	8.07215	49.7616	5.1984
36.4743	17.8639	59.4396	15.5066	46.7342	8.06952	50.0808	5.19594
36.6869	17.9244	59.7861	15.543	47.0165	8.10064	50.4168	5.21122
36.8935	17.9844	60.1227	15.5793	47.3066	8.10634	50.7192	5.19329
37.0879	18.0439	60.4395	15.6153	47.581	8.103	50.9628	5.23327
37.2944	18.1029	60.7761	15.6511	47.8475	8.13025	51.1896	5.26265
37.5131	18.1614	61.1325	15.6868	48.1219	8.11797	51.4248	5.25173
37.7379	18.2195	61.4988	15.7223	48.412	8.13672	51.6768	5.27874
37.9323	18.2771	61.8156	15.7576	48.7256	8.17694	51.9372	5.2435
38.1024	18.3343	62.0928	15.7928	49.0235	8.18136	52.206	5.23242
38.2664	18.391	62.3601	15.8277	49.2666	8.221	52.4916	5.27551
38.4365	18.4474	62.6373	15.8624	49.4861	8.24455	52.794	5.26346
38.6249	18.5032	62.9442	15.8969	49.7056	8.24162	53.0964	5.30848
38.8192	18.5587	63.261	15.9311	49.9408	8.27788	53.4072	5.32069
39.0136	18.6137	63.5778	15.965	50.1838	8.27293	53.7012	5.29111
39.2263	18.6684	63.9243	15.9986	50.4269	8.26957	53.9868	5.30774
39.4511	18.7226	64.2906	16.0319	50.6778	8.30432	54.2892	5.3142
39.6758	18.7765	64.6569	16.0649	50.9443	8.29623	54.6252	5.315
39.8945	18.83	65.0133	16.0976	51.2266	8.31065	54.936	5.3695
40.1071	18.8831	65.3598	16.1298	51.5088	8.34524	55.2048	5.36577
40.3076	18.9358	65.6865	16.1618	51.7832	8.34137	55.4316	5.36511
40.5263	18.9882	66.0429	16.1933	52.0419	8.37181	55.6584	5.38197
40.7693	19.0402	66.4389	16.2245	52.3085	8.38375	55.8936	5.39234
41.0063	19.0918	66.825	16.2553	52.5986	8.37259	56.154	5.42134
41.2067	19.1431	67.1517	16.2858	52.9043	8.39903	56.4228	5.46269
41.3768	19.194	67.4289	16.316	53.1709	8.39757	56.6916	5.43884
41.5469	19.2446	67.7061	16.3459	53.3982	8.39416	56.9772	5.45311
41.7292	19.2948	68.0031	16.3754	53.6021	8.43128	57.2796	5.42756
41.9236	19.3447	68.3199	16.4048	53.8138	8.42993	57.582	5.41065
42.118	19.3941	68.6367	16.4339	54.0411	8.44691	57.876	5.45342
42.3184	19.4433	68.9634	16.4628	54.2842	8.48576	58.1616	5.44832
42.5311	19.492	69.3099	16.4916	54.535	8.48368	58.4388	5.45885
42.7498	19.5404	69.6663	16.5202	54.7938	8.50872	58.7412	5.47868
42.9746	19.5885	70.0326	16.5488	55.0682	8.52213	59.0604	5.43105
43.1872	19.6361	70.3791	16.5773	55.3661	8.51282	59.3712	5.44717
43.3998	19.6834	70.7256	16.6059	55.6718	8.53889	59.6316	5.47329
43.6124	19.7304	71.0721	16.6344	55.9619	8.53546	59.8584	5.47392
43.8494	19.777	71.4582	16.663	56.2363	8.5234	60.0936	5.51512
44.0802	19.8232	71.8344	16.6917	56.5264	8.55488	60.3456	5.52913
44.2807	19.8691	72.1611	16.7205	56.8243	8.54723	60.6144	5.5164
44.4447	19.9146	72.4284	16.7493	57.1144	8.56478	60.8832	5.56354
44.5966	19.9598	72.6759	16.7783	57.3653	8.59836	61.1688	5.56302
44.7545	20.0046	72.9333	16.8073	57.577	8.58717	61.4712	5.59693
44.9307	20.0491	73.2204	16.8364	57.7886	8.62109	61.782	5.62926
45.1129	20.0933	73.5174	16.8656	58.016	8.64331	62.0928	5.60573
45.2952	20.1371	73.8144	16.8949	58.2669	8.63692	62.3784	5.60957
45.4896	20.1806	74.1312	16.9242	58.5099	8.67105	62.664	5.61169
45.7022	20.2238	74.4777	16.9534	58.7686	8.67113	62.9496	5.59077
45.927	20.2667	74.844	16.9827	59.043	8.66334	63.2688	5.63928
46.1579	20.3093	75.2202	17.0119	59.3331	8.68807	63.5964	5.64793
46.3766	20.3516	75.5766	17.041	59.6232	8.68364	63.882	5.63682
46.5892	20.3937	75.9231	17.0701	59.8976	8.69941	64.1256	5.65367
46.8079	20.4354	76.2795	17.099	60.1642	8.7236	64.3524	5.60946
47.0387	20.4768	76.6557	17.1277	60.4229	8.71716	64.5876	5.6121
47.2696	20.518	77.0319	17.1563	60.7051	8.74948	64.848	5.6614
47.4701	20.5589	77.3586	17.1846	61.0109	8.76856	65.1084	5.66653
47.6462	20.5996	77.6457	17.2128	61.2853	8.75535	65.3772	5.6954
47.8042	20.64	77.9031	17.2407	61.5205	8.77685	65.6628	5.69853
47.9743	20.6801	78.1803	17.2684	61.7322	8.76751	65.9568	5.67154
48.1626	20.72	78.4872	17.2959	61.9438	8.75864	66.2676	5.7028
48.3509	20.7596	78.7941	17.3232	62.179	8.79248	66.5616	5.71135
48.5514	20.7989	79.1208	17.3502	62.4221	8.7931	66.8556	5.70932
48.764	20.838	79.4673	17.3771	62.673	8.81327	67.1412	5.74492
48.9888	20.8768	79.8336	17.4037	62.9317	8.85101	67.4604	5.7117
49.2257	20.9153	80.2197	17.4303	63.2061	8.84267	67.7964	5.702
49.4505	20.9536	80.586	17.4566	63.4883	8.87283	68.1072	5.73103
49.657	20.9916	80.9226	17.4829	63.7706	8.88141	68.3592	5.71905
49.8575	21.0294	81.2493	17.5091	64.0371	8.85694	68.5776	5.75518
50.0701	21.0668	81.5958	17.5353	64.288	8.87043	68.8044	5.76095
50.301	21.104	81.972	17.5614	64.5546	8.86541	69.0396	5.72803
50.5136	21.141	82.3185	17.5875	64.8368	8.86894	69.2916	5.74798
50.6959	21.1776	82.6155	17.6137	65.1426	8.90786	69.552	5.73176
50.8599	21.2141	82.8828	17.6398	65.4248	8.90508	69.8292	5.728
51.0239	21.2502	83.1501	17.666	65.66	8.92539	70.1232	5.77202
51.2062	21.286	83.4471	17.6923	65.8717	8.95947	70.434	5.77084
51.3945	21.3217	83.754	17.7185	66.099	8.95095	70.7616	5.77693
51.5889	21.357	84.0708	17.7448	66.3421	8.97336	71.064	5.78498
51.7955	21.3921	84.4074	17.7711	66.5851	8.98038	71.3412	5.74505
52.0142	21.4269	84.7638	17.7974	66.8438	8.96175	71.6268	5.77864
52.2328	21.4615	85.1202	17.8236	67.1026	8.98315	71.9208	5.79447
52.4576	21.4959	85.4865	17.8498	67.3848	8.97539	72.2316	5.79885
52.6763	21.53	85.8429	17.876	67.667	8.97308	72.5256	5.82998
52.889	21.5638	86.1894	17.902	67.9493	9.01107	72.7608	5.81304
53.1016	21.5975	86.5359	17.9279	68.2237	9.00896	72.9792	5.80729
53.3385	21.6309	86.922	17.9536	68.4981	9.02684	73.1976	5.84415
53.5815	21.6642	87.318	17.9791	68.7882	9.05796	73.4412	5.84369
53.7941	21.6972	87.6645	18.0043	69.0939	9.04604	73.7016	5.87124
53.9703	21.73	87.9516	18.0292	69.3918	9.06972	73.9704	5.8809
54.1343	21.7626	88.2189	18.0538	69.6427	9.08343	74.256	5.8417
54.3105	21.795	88.506	18.0781	69.8544	9.07634	74.5584	5.85301
54.4928	21.8272	88.803	18.102	70.0661	9.10612	74.8776	5.86139
54.6811	21.8593	89.1099	18.1256	70.2934	9.10523	75.2052	5.86027
54.8633	21.8911	89.4069	18.1488	70.5286	9.11101	75.516	5.89548
55.0638	21.9228	89.7336	18.1716	70.7795	9.14848	75.8184	5.8875
55.2704	21.9543	90.0702	18.1941	71.0382	9.15664	76.1124	5.88361
55.483	21.9856	90.4167	18.2161	71.3205	9.16894	76.4316	5.90256
55.7017	22.0167	90.7731	18.2379	71.6027	9.19055	76.7508	5.88847
55.9082	22.0476	91.1097	18.2593	71.8928	9.17276	77.028	5.91781
56.1087	22.0784	91.4364	18.2804	72.1672	9.18586	77.2632	5.94262
56.3274	22.1089	91.7928	18.3013	72.4338	9.18427	77.49	5.92432
56.5583	22.1393	92.169	18.3219	72.7003	9.16127	77.7336	5.945
56.7891	22.1695	92.5452	18.3423	73.0061	9.18067	77.994	5.93738
56.9896	22.1995	92.8719	18.3626	73.3118	9.18405	78.2628	5.94316
57.1597	22.2293	93.1491	18.3828	73.5862	9.1812	78.54	5.98071
57.3298	22.2589	93.4263	18.4029	73.8136	9.21643	78.8424	5.96885
57.4999	22.2883	93.7035	18.4229	74.0253	9.21304	79.1448	5.97736
57.6882	22.3175	94.0104	18.4429	74.2448	9.22783	79.4556	5.97527
57.8704	22.3465	94.3074	18.4629	74.48	9.25695	79.7496	5.94711
58.0648	22.3754	94.6242	18.4829	74.723	9.25038	80.0352	5.94858
58.2775	22.404	94.9707	18.5029	74.9661	9.27631	80.3124	5.95202
58.4962	22.4325	95.3271	18.523	75.2326	9.29397	80.6232	5.96303
58.727	22.4607	95.7033	18.5431	75.5149	9.28595	80.9424	6.01001
58.9518	22.4888	96.0696	18.5633	75.805	9.31443	81.2448	6.00299
59.1583	22.5167	96.4062	18.5834	76.0872	9.3116	81.5052	5.98995
59.371	22.5445	96.7527	18.6036	76.3538	9.31508	81.732	5.99803
59.5958	22.572	97.119	18.6238	76.6125	9.33851	81.9588	5.99486
59.8327	22.5994	97.5051	18.644	76.8712	9.33249	82.2024	6.02715
60.0575	22.6267	97.8714	18.6641	77.1613	9.34873	82.4628	6.0564
60.2397	22.6538	98.1684	18.6842	77.4592	9.37614	82.7316	6.0456
60.4037	22.6807	98.4357	18.7042	77.7101	9.37121	83.0004	6.06233
60.5738	22.7075	98.7129	18.724	77.9374	9.38426	83.286	6.04387
60.7561	22.7341	99.0099	18.7437	78.1491	9.38895	83.58	6.05287
60.9444	22.7606	99.3168	18.7632	78.3765	9.37497	83.8908	6.08577
61.1327	22.787	99.6237	18.7825	78.6195	9.39261	84.1848	6.0761
61.3332	22.8132	99.9504	18.8016	78.8626	9.39131	84.4788	6.07583
61.5458	22.8393	100.297	18.8205	79.1134	9.39687	84.7728	6.07907
61.7645	22.8653	100.653	18.8391	79.3878	9.4281	85.092	6.06408
61.9893	22.8912	101.02	18.8575	79.6779	9.42471	85.4196	6.09065
62.2019	22.9169	101.366	18.8757	79.9758	9.43625	85.7136	6.09571
62.4085	22.9425	101.703	18.8937	80.2659	9.46117	85.9656	6.10995
62.6211	22.968	102.049	18.9114	80.5325	9.45273	86.1924	6.12829
62.852	22.9933	102.425	18.929	80.8069	9.46499	86.4192	6.10594
63.0828	23.0186	102.802	18.9464	81.0891	9.46861	86.6712	6.08645
63.2772	23.0437	103.118	18.9637	81.3949	9.4565	86.9316	6.08991
63.4473	23.0687	103.396	18.9809	81.6928	9.48255	87.2004	6.09083
63.6052	23.0935	103.653	18.9979	81.9358	9.485	87.4776	6.1201
63.7754	23.1182	103.93	19.015	82.1554	9.48898	87.7884	6.12887
63.9637	23.1428	104.237	19.032	82.367	9.52424	88.1076	6.09801
64.1581	23.1672	104.554	19.0491	82.6101	9.52816	88.4184	6.09961
64.3525	23.1915	104.871	19.0663	82.8531	9.55152	88.7124	6.08178
64.559	23.2156	105.207	19.0835	83.0883	9.5747	88.9896	6.08498
64.7777	23.2397	105.564	19.1008	83.3392	9.56431	89.2752	6.12122
64.9964	23.2635	105.92	19.1182	83.6058	9.58135	89.586	6.11438
65.2091	23.2872	106.267	19.1357	83.888	9.58905	89.8884	6.12625
65.4156	23.3108	106.603	19.1534	84.1702	9.58286	90.1572	6.12353
65.61	23.3342	106.92	19.1712	84.4368	9.60625	90.3924	6.11944
65.8105	23.3575	107.247	19.1891	84.7112	9.59146	90.6192	6.15521
66.0353	23.3807	107.613	19.2071	84.9934	9.58538	90.8628	6.16517
66.2661	23.4037	107.989	19.2252	85.2992	9.61031	91.1232	6.17655
66.4727	23.4265	108.326	19.2434	85.605	9.61034	91.392	6.19544
66.6488	23.4493	108.613	19.2615	85.8715	9.63797	91.6776	6.16763
66.8189	23.4719	108.89	19.2797	86.0989	9.66159	91.98	6.18435
67.0012	23.4944	109.187	19.2978	86.3027	9.65531	92.2992	6.21521
67.2017	23.5168	109.514	19.3159	86.5144	9.67434	92.6184	6.2171
67.4021	23.539	109.841	19.3338	86.7496	9.68285	92.9292	6.24836
67.6026	23.5612	110.167	19.3515	86.9926	9.67342	93.2316	6.2329
67.8152	23.5832	110.514	19.369	87.2278	9.70047	93.5256	6.20064
68.0339	23.6051	110.87	19.3863	87.4787	9.70035	93.8364	6.21761
68.2465	23.6269	111.217	19.4033	87.7453	9.70487	94.164	6.22106
68.4531	23.6486	111.553	19.42	88.0275	9.74095	94.4496	6.2514
68.6536	23.6702	111.88	19.4364	88.3098	9.73461	94.6848	6.29419
68.8601	23.6918	112.216	19.4524	88.592	9.75021	94.9032	6.27979
69.0849	23.7132	112.583	19.4682	88.8507	9.76727	95.1216	6.28108
69.3218	23.7345	112.969	19.4835	89.133	9.74394	95.3652	6.27842
69.5405	23.7557	113.325	19.4986	89.4309	9.7542	95.6172	6.26316
69.7288	23.7769	113.632	19.5133	89.7366	9.75061	95.8692	6.31008
69.8929	23.7979	113.9	19.5277	90.0032	9.72935	96.1464	6.31578
70.063	23.8189	114.177	19.5418	90.2227	9.75254	96.4488	6.30217
70.2513	23.8397	114.484	19.5557	90.4344	9.75011	96.7596	6.30809
70.4396	23.8604	114.79	19.5693	90.6539	9.75746	97.062	6.2728
70.634	23.881	115.107	19.5827	90.897	9.79453	97.356	6.26841
70.8466	23.9016	115.454	19.5959	91.1478	9.79058	97.6332	6.29266
71.0714	23.922	115.82	19.609	91.3987	9.80764	97.9104	6.27349
71.3023	23.9423	116.196	19.6219	91.6653	9.83246	98.2212	6.28134
71.5271	23.9624	116.563	19.6348	91.9475	9.82109	98.5404	6.26629
71.7397	23.9825	116.909	19.6476	92.2376	9.8432	98.8344	6.22641
71.9462	24.0024	117.246	19.6605	92.5277	9.84485	99.0864	6.26447
72.1649	24.0223	117.602	19.6733	92.7942	9.83165	99.3132	6.27346
72.4018	24.042	117.988	19.6861	93.0608	9.85803	99.54	6.29056
72.6266	24.0615	118.355	19.6989	93.3352	9.86467	99.792	6.3359
72.821	24.081	118.671	19.7118	93.641	9.8705	100.044	6.31698
72.9851	24.1003	118.939	19.7247	93.931	9.90826	100.313	6.32008
73.1369	24.1195	119.186	19.7375	94.1741	9.89901	100.598	6.3294
73.301	24.1386	119.453	19.7503	94.4014	9.91343	100.901	6.31601
73.4832	24.1576	119.75	19.7631	94.6288	9.93065	101.212	6.35649
73.6715	24.1764	120.057	19.7759	94.864	9.91458	101.531	6.35465
73.872	24.1952	120.384	19.7886	95.1149	9.93507	101.833	6.32512
74.0907	24.2139	120.74	19.8012	95.3579	9.94614	102.136	6.33721
74.3094	24.2324	121.097	19.8136	95.6245	9.93679	102.446	6.31781
74.5342	24.2508	121.463	19.8258	95.9067	9.96599	102.791	6.32904
74.7468	24.2692	121.81	19.8379	96.1968	9.96792	103.11	6.3719
74.9534	24.2875	122.146	19.8497	96.479	9.96853	103.379	6.3632
75.1538	24.3056	122.473	19.8612	96.7378	9.99792	103.606	6.3738
75.3725	24.3238	122.829	19.8725	96.9965	9.99409	103.832	6.36897
75.6094	24.3418	123.215	19.8835	97.263	10.0029	104.068	6.35181
75.8342	24.3597	123.582	19.8941	97.5688	10.0232	104.311	6.39885
76.0225	24.3776	123.889	19.9045	97.8824	9.99617	104.572	6.42425
76.1866	24.3954	124.156	19.9145	98.149	10.0187	104.84	6.41016
76.3567	24.4131	124.433	19.9243	98.3763	10.0246	105.126	6.42408
76.5389	24.4307	124.73	19.9338	98.5802	10.0138	105.428	6.39481
76.7212	24.4483	125.027	19.943	98.7997	10.0412	105.739	6.39641
76.9156	24.4658	125.344	19.952	99.0349	10.0432	106.042	6.41216
77.1161	24.4832	125.671	19.9607	99.2779	10.0525	106.327	6.39435
77.3287	24.5005	126.017	19.9693	99.521	10.096	106.621	6.40635
77.5534	24.5177	126.383	19.9777	99.7797	10.0971	106.94	6.39383
77.7843	24.5348	126.76	19.9861	100.054	10.1274	107.26	6.36631
77.9969	24.5519	127.106	19.9944	100.336	10.165	107.554	6.39949
78.1913	24.5689	127.423	20.0027	100.626	10.1562	107.789	6.40987
78.3979	24.5857	127.76	20.011	100.901	10.1801	108.007	6.42203
78.6166	24.6024	128.116	20.0193	101.175	10.1814	108.234	6.45041
78.8535	24.6191	128.502	20.0278	101.457	10.1657	108.494	6.43472
79.0722	24.6356	128.858	20.0363	101.763	10.1857	108.755	6.43732
79.2545	24.652	129.155	20.045	102.061	10.1836	109.032	6.44977
79.4245	24.6683	129.433	20.0539	102.312	10.189	109.318	6.44037
79.6007	24.6845	129.72	20.0629	102.524	10.2188	109.628	6.47856
79.7891	24.7006	130.027	20.072	102.735	10.2073	109.948	6.48252
79.9774	24.7165	130.333	20.0814	102.955	10.2132	110.258	6.45926
80.1718	24.7324	130.65	20.0909	103.19	10.2297	110.552	6.45168
80.3783	24.7481	130.987	20.1005	103.433	10.2082	110.83	6.42574
80.591	24.7637	131.333	20.1103	103.684	10.2191	111.115	6.44356
80.8036	24.7792	131.68	20.1202	103.951	10.2176	111.426	6.46498
81.0223	24.7946	132.036	20.1302	104.241	10.2056	111.745	6.45486
81.2288	24.8099	132.373	20.1402	104.539	10.2409	112.022	6.45808
81.4354	24.8251	132.709	20.1502	104.836	10.2475	112.258	6.44478
81.6541	24.8402	133.066	20.1603	105.111	10.2559	112.484	6.41874
81.891	24.8552	133.452	20.1702	105.377	10.2912	112.728	6.44629
82.1218	24.8702	133.828	20.1802	105.668	10.2877	112.988	6.45052
82.3223	24.885	134.155	20.19	105.973	10.2957	113.257	6.45865
82.4924	24.8998	134.432	20.1997	106.24	10.3135	113.543	6.47509
82.6565	24.9144	134.699	20.2092	106.459	10.2904	113.845	6.44777
82.8265	24.9291	134.977	20.2186	106.663	10.3037	114.156	6.45523
83.0088	24.9436	135.274	20.2279	106.875	10.3052	114.458	6.47996
83.1911	24.958	135.571	20.237	107.11	10.2898	114.744	6.48802
83.3794	24.9724	135.877	20.246	107.353	10.3261	115.013	6.53256
83.5798	24.9868	136.204	20.2548	107.604	10.3302	115.282	6.53481
83.7986	25.001	136.561	20.2635	107.871	10.34	115.567	6.51942
84.0294	25.0152	136.937	20.2721	108.153	10.3776	115.886	6.54052
84.2481	25.0293	137.293	20.2806	108.451	10.3746	116.206	6.53705
84.4547	25.0433	137.63	20.2891	108.749	10.3898	116.474	6.56532
84.6612	25.0572	137.966	20.2976	109.031	10.4031	116.701	6.59833
84.8799	25.0711	138.323	20.3061	109.305	10.3831	116.936	6.5771
85.1168	25.0849	138.709	20.3146	109.595	10.4003	117.188	6.5961
85.3355	25.0985	139.065	20.3233	109.901	10.4095	117.457	6.58936
85.5238	25.1121	139.372	20.332	110.199	10.4013	117.734	6.58325
85.6818	25.1256	139.63	20.341	110.458	10.437	118.012	6.61734
85.8519	25.139	139.907	20.3501	110.669	10.4462	118.306	6.61968
86.0341	25.1523	140.204	20.3595	110.873	10.457	118.608	6.62348
86.2285	25.1655	140.521	20.3691	111.101	10.487	118.919	6.63629
86.429	25.1786	140.847	20.3789	111.344	10.4857	119.213	6.60851
86.6416	25.1916	141.194	20.3889	111.579	10.4988	119.507	6.61063
86.8603	25.2045	141.55	20.3992	111.822	10.5162	119.818	6.63407
87.079	25.2173	141.907	20.4097	112.081	10.4981	120.154	6.63875
87.2977	25.2299	142.263	20.4205	112.347	10.5125	120.498	6.68052
87.5043	25.2426	142.6	20.4314	112.622	10.5296	120.792	6.67384
87.7048	25.2551	142.926	20.4426	112.896	10.5254	121.027	6.64687
87.9052	25.2675	143.253	20.4539	113.147	10.5582	121.246	6.65865
88.1239	25.2798	143.609	20.4653	113.406	10.5588	121.472	6.64309
88.3487	25.2921	143.976	20.4768	113.672	10.5608	121.708	6.65171
88.5553	25.3043	144.312	20.4884	113.978	10.5892	121.951	6.66646
88.7314	25.3165	144.599	20.5	114.276	10.5743	122.195	6.62738
88.9016	25.3285	144.877	20.5115	114.527	10.5821	122.455	6.62791
89.0838	25.3406	145.174	20.5231	114.746	10.5906	122.732	6.62101
89.2782	25.3526	145.49	20.5345	114.966	10.5685	123.026	6.61137
89.4787	25.3646	145.817	20.5458	115.193	10.5779	123.329	6.63738
89.6913	25.3765	146.164	20.557	115.444	10.5842	123.623	6.62827
89.91	25.3884	146.52	20.568	115.695	10.581	123.9	6.60966
90.1348	25.4002	146.886	20.5789	115.946	10.6185	124.186	6.61836
90.3535	25.4121	147.243	20.5895	116.22	10.6205	124.505	6.59724
90.5661	25.4239	147.589	20.6	116.502	10.6302	124.824	6.62594
90.7666	25.4357	147.916	20.6103	116.792	10.6554	125.11	6.6596
90.9671	25.4475	148.243	20.6204	117.075	10.6485	125.353	6.67164
91.1857	25.4593	148.599	20.6304	117.349	10.6622	125.588	6.70297
91.4227	25.4711	148.985	20.6402	117.639	10.6813	125.832	6.69984
91.6475	25.4828	149.351	20.6498	117.945	10.669	126.092	6.68517
91.8358	25.4945	149.658	20.6594	118.266	10.686	126.37	6.73154
91.9998	25.5062	149.926	20.6688	118.549	10.6966	126.655	6.73819
92.1638	25.5179	150.193	20.6782	118.784	10.6984	126.949	6.75579
92.3461	25.5295	150.49	20.6876	118.996	10.7349	127.26	6.77772
92.5344	25.5411	150.797	20.697	119.215	10.7466	127.579	6.73523
92.7288	25.5527	151.114	20.7064	119.45	10.7509	127.898	6.72809
92.9293	25.5643	151.44	20.7159	119.678	10.7853	128.201	6.72055
93.1358	25.5758	151.777	20.7254	119.921	10.7743	128.486	6.70461
93.3545	25.5872	152.133	20.735	120.172	10.7813	128.789	6.73896
93.5732	25.5986	152.49	20.7447	120.446	10.798	129.108	6.72565
93.7858	25.61	152.836	20.7545	120.736	10.7814	129.41	6.70702
93.9863	25.6213	153.163	20.7644	121.026	10.8069	129.662	6.71377
94.1989	25.6326	153.509	20.7743	121.293	10.8218	129.889	6.6933
94.4237	25.6439	153.876	20.7843	121.559	10.8099	130.124	6.71018
94.6667	25.6551	154.272	20.7943	121.841	10.838	130.376	6.74705
94.8794	25.6662	154.618	20.8043	122.139	10.8385	130.628	6.73998
95.0555	25.6774	154.905	20.8144	122.422	10.8452	130.897	6.7595
95.2195	25.6885	155.173	20.8244	122.672	10.8833	131.174	6.74438
95.3836	25.6995	155.44	20.8343	122.892	10.8704	131.477	6.73176
95.5597	25.7106	155.727	20.8441	123.096	10.8747	131.788	6.78982
95.7481	25.7216	156.034	20.8538	123.323	10.8814	132.09	6.80384
95.9364	25.7327	156.341	20.8633	123.566	10.8659	132.384	6.81171
96.1369	25.7437	156.667	20.8725	123.817	10.892	132.661	6.81133
96.3556	25.7547	157.024	20.8815	124.076	10.9127	132.947	6.77121
96.5925	25.7657	157.41	20.8901	124.342	10.9155	133.266	6.76402
96.8234	25.7767	157.786	20.8985	124.625	10.9493	133.585	6.77339
97.0421	25.7878	158.143	20.9066	124.915	10.9582	133.871	6.7662
97.2486	25.7988	158.479	20.9143	125.205	10.9683	134.114	6.80423
97.4673	25.8099	158.836	20.9216	125.487	10.9985	134.341	6.79507
97.6981	25.8209	159.212	20.9286	125.761	10.9903	134.576	6.77516
97.9229	25.832	159.578	20.9352	126.059	10.9938	134.837	6.80276
98.1112	25.843	159.885	20.9415	126.365	11.0157	135.097	6.80259
98.2692	25.8541	160.142	20.9475	126.647	11.0067	135.358	6.82749
98.4271	25.8651	160.4	20.9532	126.883	11.035	135.635	6.86405
98.6033	25.8762	160.687	20.9586	127.086	11.0485	135.929	6.85436
98.7917	25.8872	160.994	20.9638	127.306	11.0496	136.24	6.8618
98.98	25.8983	161.301	20.9687	127.533	11.0844	136.55	6.8573
99.1804	25.9093	161.627	20.9735	127.776	11.0958	136.853	6.84253
99.3992	25.9203	161.984	20.9781	128.019	11.0918	137.147	6.88691
99.6239	25.9312	162.35	20.9827	128.278	11.113	137.458	6.8899
99.8548	25.9422	162.726	20.9872	128.552	11.0877	137.785	6.87965
100.073	25.953	163.083	20.9917	128.843	11.0877	138.104	6.88398
100.286	25.9639	163.429	20.9962	129.125	11.1026	138.365	6.84112
100.499	25.9747	163.776	21.0008	129.399	11.0895	138.592	6.85414
100.724	25.9854	164.142	21.0054	129.666	11.1108	138.81	6.86591
100.96	25.9961	164.528	21.0102	129.932	11.1193	139.054	6.85487
101.173	26.0067	164.875	21.015	130.23	11.1123	139.297	6.88609
101.355	26.0173	165.172	21.0199	130.528	11.1484	139.558	6.88241
101.513	26.0278	165.429	21.025	130.787	11.1514	139.818	6.87106
101.677	26.0383	165.696	21.0302	131.006	11.1577	140.112	6.90154
101.853	26.0487	165.983	21.0355	131.21	11.1905	140.414	6.90267
102.048	26.059	166.3	21.0409	131.43	11.1882	140.734	6.92677
102.236	26.0693	166.607	21.0463	131.673	11.2029	141.036	6.94353
102.437	26.0796	166.934	21.0519	131.924	11.2242	141.33	6.90792
102.649	26.0898	167.28	21.0574	132.182	11.208	141.616	6.90638
102.868	26.0999	167.637	21.0629	132.449	11.2409	141.935	6.90549
103.087	26.1101	167.993	21.0685	132.739	11.2616	142.262	6.90657
103.293	26.1202	168.33	21.0739	133.037	11.2605	142.556	6.94709
103.488	26.1302	168.647	21.0793	133.335	11.2913	142.8	6.94328
103.682	26.1403	168.963	21.0846	133.617	11.2967	143.018	6.92515
103.901	26.1503	169.32	21.0898	133.892	11.2922	143.245	6.93881
104.138	26.1603	169.706	21.0949	134.182	11.3152	143.489	6.91606
104.362	26.1703	170.072	21.0998	134.487	11.303	143.749	6.93108
104.545	26.1802	170.369	21.1046	134.77	11.3074	144.018	6.96166
104.715	26.1902	170.646	21.1093	135.005	11.3225	144.304	6.95729
104.885	26.2001	170.923	21.1138	135.209	11.3021	144.614	6.97709
105.073	26.21	171.23	21.1183	135.412	11.3235	144.942	6.96792
105.268	26.2199	171.547	21.1226	135.64	11.3408	145.27	6.95755
105.456	26.2298	171.854	21.1269	135.875	11.3413	145.58	6.99308
105.662	26.2397	172.191	21.1311	136.118	11.3775	145.883	6.99277
105.875	26.2495	172.537	21.1354	136.369	11.3826	146.202	7.01345
106.088	26.2593	172.884	21.1396	136.628	11.3811	146.53	7.051
106.306	26.269	173.24	21.144	136.91	11.3999	146.84	7.0201
106.519	26.2787	173.587	21.1484	137.192	11.3885	147.092	7.03729
106.732	26.2884	173.933	21.1531	137.459	11.3941	147.302	7.05502
106.956	26.298	174.299	21.1579	137.717	11.4179	147.521	7.05914
107.199	26.3076	174.695	21.1629	137.976	11.4048	147.756	7.0971
107.436	26.3171	175.082	21.1682	138.251	11.4295	148	7.08514
107.637	26.3266	175.408	21.1739	138.548	11.4507	148.252	7.05569
107.807	26.3359	175.685	21.1798	138.831	11.4526	148.512	7.05853
107.977	26.3453	175.963	21.1861	139.074	11.4842	148.789	7.03034
108.153	26.3545	176.25	21.1927	139.285	11.4856	149.083	7.04533
108.342	26.3637	176.557	21.1996	139.497	11.4824	149.377	7.06546
108.53	26.3728	176.863	21.207	139.732	11.5049	149.671	7.05669
108.724	26.3819	177.18	21.2146	139.983	11.4919	149.957	7.06511
108.931	26.3909	177.517	21.2226	140.234	11.5003	150.226	7.04233
109.156	26.3999	177.883	21.2309	140.501	11.5223	150.52	7.0151
109.38	26.4088	178.25	21.2394	140.791	11.5162	150.83	7.05706
109.593	26.4177	178.596	21.2482	141.089	11.5484	151.15	7.06556
109.8	26.4265	178.933	21.2572	141.394	11.5714	151.435	7.08639
110.012	26.4353	179.279	21.2664	141.684	11.5739	151.67	7.11025
110.231	26.444	179.636	21.2757	141.959	11.6111	151.906	7.07702
110.462	26.4527	180.012	21.285	142.241	11.6172	152.166	7.08697
110.668	26.4614	180.348	21.2945	142.547	11.622	152.435	7.11859
110.838	26.4701	180.625	21.3039	142.845	11.6476	152.72	7.114
110.99	26.4788	180.873	21.3132	143.104	11.6394	153.006	7.14288
111.148	26.4875	181.13	21.3225	143.315	11.6491	153.3	7.12145
111.324	26.4961	181.417	21.3317	143.527	11.6715	153.602	7.08592
111.519	26.5048	181.734	21.3408	143.746	11.6633	153.913	7.09464
111.713	26.5134	182.051	21.3498	143.982	11.6899	154.216	7.07882
111.914	26.5221	182.378	21.3586	144.225	11.7133	154.501	7.09487
112.132	26.5307	182.734	21.3672	144.476	11.7138	154.804	7.13005
112.363	26.5394	183.11	21.3757	144.75	11.7471	155.123	7.12104
112.6	26.548	183.496	21.3841	145.032	11.7419	155.45	7.13861
112.825	26.5566	183.863	21.3923	145.314	11.7315	155.736	7.14061
113.044	26.5653	184.219	21.4004	145.589	11.7496	155.98	7.12484
113.262	26.5739	184.576	21.4084	145.848	11.731	156.206	7.16139
113.493	26.5825	184.952	21.4164	146.098	11.7309	156.433	7.17823
113.724	26.5911	185.328	21.4243	146.381	11.7473	156.677	7.18993
113.924	26.5997	185.655	21.4321	146.686	11.7307	156.937	7.21124
114.095	26.6082	185.932	21.44	146.984	11.7481	157.189	7.17194
114.259	26.6167	186.199	21.4479	147.243	11.7556	157.466	7.18177
114.435	26.6252	186.486	21.4559	147.455	11.7485	157.76	7.21558
114.623	26.6337	186.793	21.464	147.666	11.7756	158.071	7.21934
114.811	26.6421	187.1	21.4722	147.902	11.7696	158.382	7.24554
115.006	26.6505	187.417	21.4805	148.137	11.76	158.668	7.22454
115.212	26.6589	187.754	21.4888	148.388	11.7802	158.953	7.18795
115.437	26.6672	188.12	21.4973	148.646	11.7623	159.256	7.19645
115.662	26.6755	188.486	21.5059	148.921	11.7749	159.583	7.18588
115.881	26.6837	188.843	21.5145	149.203	11.8035	159.911	7.20336
116.081	26.692	189.169	21.5233	149.501	11.8131	160.188	7.24088
116.282	26.7002	189.496	21.5321	149.783	11.8453	160.423	7.22782
116.494	26.7083	189.842	21.5409	150.058	11.8708	160.65	7.23747
116.719	26.7165	190.209	21.5497	150.34	11.8692	160.894	7.24155
116.938	26.7247	190.565	21.5584	150.638	11.9073	161.154	7.24944
117.126	26.7328	190.872	21.5671	150.944	11.9168	161.414	7.28987
117.29	26.7409	191.139	21.5756	151.218	11.9187	161.692	7.29718
117.454	26.7491	191.407	21.584	151.437	11.9451	161.986	7.29103
117.636	26.7572	191.704	21.5921	151.649	11.9385	162.296	7.2969
117.825	26.7654	192.011	21.6	151.869	11.9448	162.624	7.25548
118.013	26.7735	192.317	21.6077	152.096	11.9698	162.935	7.25679
118.213	26.7817	192.644	21.615	152.331	11.9678	163.229	7.29266
118.426	26.7899	192.991	21.622	152.559	12.0008	163.523	7.28985
118.645	26.7981	193.347	21.6287	152.817	12.0187	163.834	7.31837
118.876	26.8064	193.723	21.635	153.092	12.0053	164.144	7.31085
119.106	26.8147	194.099	21.6409	153.382	12.0329	164.43	7.28352
119.325	26.823	194.456	21.6465	153.664	12.025	164.665	7.30613
119.55	26.8313	194.822	21.6517	153.938	12.0122	164.875	7.30967
119.793	26.8396	195.218	21.6566	154.197	12.0323	165.094	7.32095
120.03	26.848	195.604	21.6611	154.479	12.017	165.337	7.35592
120.242	26.8564	195.951	21.6654	154.785	12.0329	165.589	7.34951
120.413	26.8648	196.228	21.6694	155.091	12.0548	165.85	7.36404
120.571	26.8732	196.485	21.6732	155.35	12.0482	166.118	7.37583
120.728	26.8816	196.743	21.6767	155.569	12.0721	166.412	7.3822
120.905	26.89	197.03	21.6802	155.781	12.0875	166.723	7.43363
121.081	26.8985	197.317	21.6835	156.008	12.0839	167.034	7.42846
121.257	26.9069	197.604	21.6868	156.259	12.1174	167.328	7.39844
121.451	26.9153	197.921	21.6901	156.518	12.1154	167.614	7.39847
121.664	26.9237	198.267	21.6933	156.776	12.1059	167.899	7.36812
121.883	26.9321	198.624	21.6967	157.059	12.1238	168.218	7.37649
122.101	26.9404	198.98	21.7001	157.349	12.1119	168.554	7.40874
122.314	26.9488	199.327	21.7036	157.639	12.1251	168.857	7.40518
122.515	26.9571	199.653	21.7072	157.921	12.1545	169.109	7.42501
122.721	26.9654	199.99	21.7109	158.188	12.1504	169.336	7.40665
122.952	26.9737	200.366	21.7148	158.454	12.1704	169.579	7.38556
123.183	26.982	200.742	21.7188	158.744	12.1901	169.84	7.41218
123.383	26.9903	201.069	21.7229	159.042	12.1808	170.117	7.42158
123.553	26.9985	201.346	21.7272	159.317	12.2103	170.402	7.44049
123.711	27.0068	201.604	21.7315	159.536	12.2071	170.696	7.45841
123.887	27.015	201.891	21.7359	159.74	12.1948	170.999	7.43259
124.076	27.0232	202.198	21.7404	159.952	12.2285	171.31	7.45016
124.27	27.0315	202.514	21.7449	160.187	12.2197	171.612	7.47025
124.471	27.0397	202.841	21.7494	160.43	12.2351	171.906	7.47078
124.683	27.048	203.188	21.7539	160.673	12.2719	172.2	7.50415
124.908	27.0562	203.554	21.7583	160.932	12.2693	172.519	7.50426
125.139	27.0645	203.93	21.7626	161.198	12.3043	172.847	7.47353
125.364	27.0728	204.296	21.7668	161.473	12.3271	173.149	7.48555
125.582	27.0811	204.653	21.7709	161.747	12.3155	173.393	7.47422
125.795	27.0894	204.999	21.7749	162.014	12.3464	173.603	7.48994
126.02	27.0978	205.366	21.7788	162.264	12.339	173.813	7.51899
126.257	27.1061	205.752	21.7825	162.523	12.324	174.048	7.51467
126.475	27.1145	206.108	21.786	162.805	12.3456	174.292	7.52692
126.664	27.1229	206.415	21.7895	163.111	12.3405	174.535	7.52003
126.834	27.1314	206.692	21.7928	163.393	12.3497	174.796	7.49438
126.998	27.1398	206.959	21.7961	163.629	12.3742	175.073	7.52758
127.18	27.1482	207.256	21.7992	163.84	12.3653	175.367	7.52864
127.362	27.1567	207.554	21.8024	164.068	12.3839	175.669	7.54552
127.557	27.1651	207.87	21.8055	164.303	12.3994	175.963	7.55356
127.757	27.1736	208.197	21.8087	164.562	12.3876	176.249	7.51281
127.976	27.182	208.553	21.812	164.82	12.4064	176.534	7.51094
128.201	27.1904	208.92	21.8154	165.095	12.4082	176.845	7.5306
128.419	27.1988	209.276	21.8189	165.377	12.3932	177.173	7.53435
128.626	27.2072	209.613	21.8227	165.675	12.42	177.492	7.57599
128.82	27.2156	209.929	21.8267	165.973	12.4153	177.752	7.56604
129.021	27.2239	210.256	21.8309	166.263	12.4263	177.988	7.55161
129.24	27.2322	210.613	21.8354	166.545	12.466	178.223	7.56503
129.476	27.2405	210.999	21.8402	166.835	12.4652	178.475	7.5617
129.689	27.2488	211.345	21.8454	167.149	12.4989	178.744	7.59535
129.865	27.257	211.632	21.8508	167.431	12.5312	179.021	7.62981
130.029	27.2651	211.9	21.8566	167.674	12.5173	179.306	7.62803
130.205	27.2733	212.187	21.8627	167.878	12.5372	179.617	7.64628
130.394	27.2814	212.494	21.8691	168.082	12.5335	179.945	7.62599
130.588	27.2895	212.81	21.8758	168.301	12.524	180.272	7.61015
130.783	27.2975	213.127	21.8827	168.536	12.5507	180.583	7.6419
130.995	27.3056	213.474	21.8899	168.772	12.5494	180.869	7.64061
131.214	27.3136	213.83	21.8972	169.015	12.5615	181.171	7.65255
131.433	27.3216	214.186	21.9047	169.289	12.5951	181.482	7.6627
131.657	27.3296	214.553	21.9124	169.571	12.5916	181.784	7.63102
131.87	27.3375	214.899	21.9201	169.854	12.6161	182.045	7.6436
132.077	27.3455	215.236	21.9278	170.136	12.6259	182.272	7.67001
132.295	27.3534	215.592	21.9356	170.402	12.6091	182.49	7.67024
132.526	27.3614	215.969	21.9433	170.661	12.6273	182.725	7.71256
132.757	27.3693	216.345	21.9509	170.959	12.6216	182.977	7.69908
132.945	27.3772	216.652	21.9585	171.288	12.6217	183.238	7.67682
133.109	27.3851	216.919	21.9659	171.578	12.6616	183.515	7.71173
133.267	27.393	217.176	21.9733	171.821	12.6737	183.809	7.70592
133.443	27.401	217.463	21.9805	172.033	12.6996	184.12	7.73461
133.626	27.4089	217.76	21.9875	172.245	12.7455	184.422	7.77525
133.814	27.4168	218.067	21.9945	172.472	12.7493	184.716	7.73657
134.008	27.4246	218.384	22.0013	172.707	12.7709	184.993	7.73782
134.221	27.4325	218.731	22.008	172.95	12.7806	185.27	7.72292
134.44	27.4404	219.087	22.0146	173.217	12.7623	185.573	7.70047
134.665	27.4482	219.453	22.0211	173.499	12.7748	185.9	7.74293
134.883	27.4561	219.81	22.0276	173.797	12.768	186.22	7.75853
135.09	27.4639	220.146	22.0341	174.087	12.7554	186.497	7.76697
135.29	27.4716	220.473	22.0406	174.369	12.7833	186.732	7.77914
135.515	27.4794	220.839	22.0471	174.636	12.7759	186.959	7.74957
135.746	27.4871	221.215	22.0537	174.91	12.7776	187.219	7.77761
135.965	27.4948	221.572	22.0604	175.208	12.8058	187.48	7.80586
136.147	27.5024	221.869	22.0672	175.506	12.7898	187.748	7.80934
136.311	27.51	222.136	22.0741	175.757	12.8054	188.026	7.83499
136.481	27.5176	222.413	22.0812	175.977	12.8165	188.32	7.81356
136.669	27.5251	222.72	22.0885	176.188	12.7996	188.63	7.78219
136.864	27.5326	223.037	22.0958	176.408	12.8281	188.933	7.80569
137.064	27.5401	223.364	22.1033	176.643	12.83	189.227	7.80875
137.277	27.5475	223.71	22.111	176.886	12.8273	189.504	7.82411
137.502	27.555	224.077	22.1187	177.137	12.8671	189.798	7.8484
137.732	27.5623	224.453	22.1266	177.396	12.8708	190.109	7.8183
137.963	27.5697	224.829	22.1345	177.678	12.8856	190.436	7.80738
138.176	27.577	225.175	22.1424	177.96	12.9216	190.73	7.80793
138.382	27.5844	225.512	22.1503	178.235	12.9132	190.974	7.80679
138.589	27.5917	225.849	22.1581	178.485	12.9326	191.192	7.84041
138.814	27.599	226.215	22.1659	178.744	12.9404	191.428	7.83888
139.032	27.6063	226.571	22.1736	179.019	12.924	191.671	7.83968
139.227	27.6136	226.888	22.1811	179.316	12.9467	191.923	7.85468
139.385	27.621	227.146	22.1884	179.622	12.9485	192.184	7.83921
139.543	27.6283	227.403	22.1955	179.881	12.9449	192.452	7.86641
139.719	27.6356	227.69	22.2024	180.108	12.9786	192.746	7.9029
139.901	27.643	227.987	22.209	180.328	12.9817	193.049	7.89726
140.096	27.6503	228.304	22.2154	180.571	12.9911	193.36	7.91882
140.284	27.6577	228.611	22.2215	180.83	13.0228	193.654	7.89543
140.49	27.6651	228.947	22.2273	181.088	13.0173	193.939	7.8693
140.697	27.6725	229.284	22.2328	181.355	13.0358	194.233	7.89635
140.916	27.68	229.64	22.2381	181.637	13.0462	194.552	7.89773
141.128	27.6874	229.987	22.2431	181.919	13.0233	194.88	7.933
141.329	27.6949	230.314	22.248	182.209	13.0426	195.166	7.95684
141.523	27.7024	230.63	22.2526	182.492	13.0489	195.409	7.92405
141.73	27.7099	230.967	22.2571	182.758	13.0491	195.636	7.92897
141.955	27.7174	231.333	22.2614	183.04	13.0897	195.88	7.92593
142.191	27.725	231.719	22.2657	183.354	13.1006	196.14	7.93539
142.398	27.7325	232.056	22.2699	183.66	13.1105	196.417	7.97684
142.574	27.7401	232.343	22.2741	183.919	13.1478	196.703	7.95955
142.744	27.7477	232.62	22.2783	184.13	13.1363	197.014	7.93995
142.927	27.7553	232.917	22.2826	184.334	13.1544	197.333	7.95896
143.121	27.7629	233.234	22.287	184.538	13.1633	197.66	7.94637
143.315	27.7705	233.551	22.2915	184.765	13.1388	197.963	7.98121
143.522	27.7781	233.887	22.2962	184.985	13.165	198.248	7.99621
143.741	27.7858	234.244	22.301	185.22	13.1683	198.534	7.9865
143.965	27.7934	234.61	22.3059	185.463	13.1596	198.836	7.99951
144.19	27.8011	234.976	22.3109	185.73	13.1944	199.147	7.98977
144.409	27.8087	235.333	22.3162	186.004	13.1926	199.424	7.98969
144.628	27.8165	235.689	22.3215	186.278	13.2086	199.66	8.03481
144.846	27.8242	236.046	22.327	186.545	13.2394	199.87	8.03634
145.083	27.8319	236.432	22.3326	186.804	13.2222	200.096	8.05424
145.32	27.8397	236.818	22.3382	187.078	13.2315	200.348	8.06092
145.527	27.8476	237.155	22.3439	187.376	13.2494	200.609	8.02675
145.703	27.8554	237.442	22.3496	187.682	13.2337	200.869	8.03997
145.867	27.8633	237.709	22.3553	187.956	13.2614	201.138	8.05001
146.037	27.8713	237.986	22.361	188.191	13.2656	201.424	8.05192
146.219	27.8793	238.283	22.3666	188.411	13.2579	201.726	8.08573
146.401	27.8873	238.58	22.3722	188.646	13.2858	202.02	8.05909
146.584	27.8954	238.877	22.3777	188.889	13.2909	202.306	8.02799
146.778	27.9036	239.194	22.3831	189.148	13.2977	202.583	8.03448
146.991	27.9118	239.54	22.3883	189.407	13.3333	202.852	8.02666
147.203	27.92	239.887	22.3934	189.681	13.32	203.162	8.05288
147.422	27.9284	240.243	22.3984	189.971	13.3241	203.498	8.08606
147.635	27.9367	240.59	22.4032	190.269	13.3428	203.818	8.06839
147.841	27.9452	240.926	22.4079	190.559	13.3161	204.078	8.08356
148.06	27.9537	241.283	22.4126	190.833	13.3339	204.322	8.08376
148.297	27.9622	241.669	22.4171	191.1	13.3423	204.557	8.07871
148.54	27.9708	242.065	22.4216	191.39	13.3292	204.817	8.13223
148.74	27.9794	242.392	22.4261	191.696	13.3694	205.086	8.13693
148.91	27.9881	242.669	22.4306	191.97	13.369	205.363	8.14421
149.068	27.9968	242.926	22.4351	192.205	13.3734	205.649	8.14292
149.245	28.0055	243.213	22.4397	192.409	13.4096	205.96	8.10372
149.427	28.0143	243.51	22.4443	192.621	13.3992	206.279	8.12143
149.615	28.0232	243.817	22.4491	192.84	13.4083	206.581	8.13308
149.816	28.032	244.144	22.4541	193.084	13.4262	206.875	8.11976
150.028	28.0409	244.49	22.4593	193.334	13.4054	207.161	8.14744
150.253	28.0498	244.857	22.4646	193.593	13.4312	207.463	8.11043
150.484	28.0587	245.233	22.4701	193.875	13.4431	207.791	8.09199
150.709	28.0677	245.599	22.4758	194.158	13.4425	208.102	8.11305
150.921	28.0766	245.946	22.4817	194.44	13.4835	208.362	8.11147
151.128	28.0856	246.282	22.4877	194.699	13.492	208.58	8.146
151.353	28.0945	246.649	22.494	194.957	13.4977	208.79	8.17188
151.577	28.1035	247.015	22.5004	195.232	13.5283	209.026	8.15748
151.796	28.1124	247.371	22.507	195.537	13.5237	209.278	8.18174
151.972	28.1213	247.658	22.5136	195.859	13.5282	209.538	8.18156
152.13	28.1302	247.916	22.5204	196.133	13.5522	209.807	8.19751
152.294	28.139	248.183	22.5272	196.361	13.5307	210.101	8.24398
152.464	28.1478	248.46	22.534	196.572	13.5414	210.403	8.26209
152.647	28.1565	248.757	22.5408	196.792	13.5566	210.722	8.27831
152.835	28.1652	249.064	22.5476	197.035	13.5472	211.025	8.2853
153.035	28.1738	249.391	22.5542	197.294	13.583	211.319	8.25182
153.248	28.1823	249.737	22.5608	197.552	13.5853	211.621	8.26673
153.467	28.1908	250.094	22.5672	197.819	13.5774	211.949	8.28606
153.685	28.1992	250.45	22.5734	198.101	13.6048	212.293	8.28521
153.898	28.2075	250.797	22.5794	198.383	13.5881	212.604	8.31893
154.105	28.2157	251.133	22.5852	198.666	13.5887	212.856	8.30987
154.317	28.2238	251.48	22.5909	198.932	13.6071	213.074	8.28435
154.542	28.2318	251.846	22.5964	199.199	13.5785	213.301	8.31012
154.785	28.2397	252.242	22.6016	199.481	13.5925	213.553	8.30416
155.004	28.2475	252.599	22.6068	199.787	13.6053	213.805	8.32247
155.186	28.2552	252.895	22.6117	200.077	13.5977	214.066	8.3423
155.35	28.2628	253.163	22.6166	200.312	13.6375	214.343	8.30637
155.526	28.2702	253.45	22.6213	200.516	13.65	214.628	8.30902
155.72	28.2775	253.767	22.626	200.728	13.6556	214.931	8.30311
155.927	28.2846	254.103	22.6307	200.947	13.689	215.233	8.3033
156.134	28.2916	254.44	22.6354	201.174	13.6783	215.527	8.35231
156.346	28.2984	254.786	22.64	201.41	13.6884	215.813	8.3459
156.559	28.3051	255.133	22.6448	201.66	13.7065	216.107	8.34856
156.778	28.3116	255.489	22.6496	201.927	13.6917	216.418	8.35935
156.99	28.3179	255.836	22.6545	202.217	13.7088	216.737	8.3312
157.191	28.324	256.163	22.6595	202.507	13.7255	217.014	8.34855
157.397	28.3298	256.499	22.6646	202.805	13.7157	217.258	8.35866
157.616	28.3355	256.856	22.6699	203.08	13.7455	217.484	8.36244
157.859	28.3433	257.252	22.6754	203.354	13.7533	217.72	8.39108
158.09	28.351	257.628	22.681	203.652	13.7507	217.972	8.37931
158.278	28.3588	257.935	22.6868	203.958	13.781	218.224	8.37358
158.43	28.3665	258.182	22.6927	204.24	13.7746	218.492	8.39063
158.588	28.3743	258.44	22.6988	204.467	13.7697	218.778	8.385
158.752	28.3821	258.707	22.705	204.679	13.7852	219.089	8.40334
158.928	28.3898	258.994	22.7112	204.898	13.7652	219.4	8.40713
159.116	28.3976	259.301	22.7176	205.141	13.7798	219.702	8.37282
159.305	28.4053	259.608	22.7239	205.392	13.8017	219.996	8.376
159.511	28.4131	259.944	22.7303	205.651	13.7957	220.273	8.36733
159.73	28.4209	260.301	22.7367	205.918	13.8316	220.576	8.37056
159.949	28.4286	260.657	22.7429	206.208	13.8412	220.912	8.41169
160.161	28.4364	261.004	22.7491	206.498	13.8378	221.231	8.41523
160.362	28.4442	261.33	22.7553	206.78	13.8719	221.508	8.40663
160.562	28.4519	261.657	22.7613	207.054	13.8486	221.743	8.41749
160.781	28.4597	262.013	22.7672	207.313	13.8452	221.987	8.40057
161.018	28.4674	262.399	22.773	207.588	13.8607	222.239	8.43239
161.249	28.4752	262.776	22.7787	207.885	13.8414	222.508	8.46141
161.449	28.483	263.102	22.7844	208.176	13.8599	222.776	8.46574
161.613	28.4907	263.37	22.79	208.426	13.8749	223.054	8.49705
161.783	28.4985	263.647	22.7955	208.638	13.8685	223.348	8.48874
161.966	28.5062	263.944	22.801	208.842	13.8974	223.65	8.48003
162.16	28.514	264.261	22.8064	209.061	13.9055	223.961	8.51978
162.36	28.5218	264.587	22.8119	209.297	13.8976	224.255	8.5177
162.573	28.5295	264.934	22.8175	209.54	13.9163	224.54	8.54271
162.798	28.5373	265.3	22.8232	209.791	13.9045	224.826	8.552
163.029	28.545	265.676	22.829	210.049	13.9118	225.137	8.51639
163.26	28.5528	266.053	22.835	210.316	13.9383	225.456	8.52951
163.472	28.5606	266.399	22.8412	210.59	13.9336	225.733	8.5392
163.685	28.5683	266.746	22.8477	210.865	13.9555	225.968	8.53821
163.897	28.5761	267.092	22.8544	211.123	13.9813	226.187	8.56922
164.128	28.5839	267.468	22.8614	211.382	13.9739	226.414	8.55189
164.353	28.5916	267.835	22.8688	211.656	14.0075	226.657	8.54451
164.541	28.5994	268.142	22.8764	211.962	14.0206	226.909	8.54737
164.699	28.6071	268.399	22.8844	212.268	14.0145	227.161	8.53438
164.857	28.6149	268.656	22.8928	212.535	14.0438	227.43	8.56308
165.021	28.6227	268.924	22.9014	212.77	14.0301	227.716	8.5808
165.204	28.6304	269.221	22.9104	212.997	14.0192	228.026	8.57413
165.392	28.6382	269.527	22.9196	213.24	14.0388	228.337	8.57958
165.586	28.6459	269.844	22.9291	213.491	14.0208	228.64	8.561
165.793	28.6537	270.181	22.9389	213.75	14.0398	228.934	8.55467
166.018	28.6615	270.547	22.9488	214.008	14.0616	229.228	8.58748
166.248	28.6692	270.923	22.9608	214.283	14.0472	229.547	8.5876
166.467	28.677	271.28	22.9723	214.565	14.0744	229.866	8.60918
166.674	28.6848	271.616	22.9832	214.847	14.0875	230.143	8.61565
166.886	28.6925	271.963	22.9935	215.122	14.0794	230.378	8.58686
167.105	28.7003	272.319	23.0031	215.388	14.1131	230.597	8.58921
167.348	28.708	272.715	23.018	215.655	14.0988	230.84	8.6019
167.573	28.7158	273.082	23.0319	215.945	14.0871	231.109	8.6206
167.767	28.7236	273.398	23.045	216.235	14.1128	231.378	8.66266
167.931	28.7313	273.666	23.057	216.502	14.1007	231.664	8.64421
168.101	28.7391	273.943	23.0679	216.729	14.1168	231.958	8.62857
168.284	28.7468	274.24	23.0777	216.933	14.1453	232.268	8.63451
168.478	28.7546	274.557	23.0863	217.152	14.1407	232.579	8.63098
168.672	28.7624	274.873	23.0937	217.38	14.17	232.89	8.65912
168.873	28.7701	275.2	23.0997	217.623	14.1812	233.184	8.67565
169.085	28.7779	275.547	23.1044	217.874	14.1627	233.478	8.65868
169.304	28.7857	275.903	23.1077	218.14	14.184	233.789	8.66472
169.523	28.7934	276.26	23.1095	218.415	14.1769	234.108	8.64782
169.736	28.8012	276.606	23.1099	218.712	14.1667	234.41	8.65423
169.942	28.8089	276.943	23.1088	219.003	14.1965	234.654	8.68267
170.155	28.8167	277.289	23.106	219.277	14.1884	234.872	8.67921
170.379	28.8244	277.655	23.1016	219.551	14.1961	235.099	8.69421
170.61	28.8322	278.032	23.0938	219.841	14.231	235.351	8.70435
170.817	28.84	278.368	23.0849	220.155	14.2168	235.612	8.68471
170.987	28.8477	278.645	23.0685	220.461	14.2329	235.872	8.69571
171.145	28.8555	278.903	23.0533	220.712	14.2571	236.149	8.69587
171.309	28.8633	279.17	23.0381	220.931	14.2344	236.443	8.72124
171.485	28.871	279.457	23.0229	221.143	14.2529	236.762	8.76475
171.667	28.8788	279.754	23.0078	221.37	14.2534	237.073	8.73919
171.856	28.8865	280.061	22.9926	221.613	14.2307	237.367	8.72696
172.05	28.8943	280.378	22.9774	221.864	14.2644	237.653	8.7193
172.269	28.9021	280.734	22.9622	222.123	14.2639	237.955	8.71722
172.494	28.9098	281.101	22.947	222.405	14.2728	238.291	8.75642
172.724	28.9176	281.477	22.9318	222.687	14.3123	238.627	8.77683
172.943	28.9254	281.833	22.9166	222.977	14.302	238.921	8.764
173.156	28.9331			223.252	14.3194	239.165	8.76833
173.381	28.9409			223.503	14.3472	239.383	8.74023
173.617	28.9486			223.754	14.325	239.627	8.74195
173.854	28.9564			224.02	14.3469	239.879	8.77352
174.061	28.9642			224.302	14.3541	240.139	8.78242
174.231	28.9719			224.577	14.3329	240.4	8.80377
174.389	28.9797			224.812	14.3633	240.677	8.80832
174.565	28.9874			225.024	14.366	240.962	8.78842
174.753	28.9952			225.235	14.3585	241.265	8.81077
174.948	29.003			225.471	14.388	241.559	8.80869
175.148	29.0107			225.714	14.3857	241.844	8.82727
175.367	29.0185			225.957	14.3885	242.122	8.86373
175.598	29.0263			226.223	14.4117	242.416	8.84175
175.829	29.034			226.513	14.3857	242.743	8.83559
176.047	28.9818			226.811	14.3865	243.071	8.84918
176.254	28.9104			227.109	14.4008	243.348	8.83957
176.454	28.8873			227.391	14.3789	243.575	8.87687
176.667	28.8479			227.658	14.4053	243.793	8.88624
176.892	28.8222			227.924	14.4185	244.028	8.86044
177.104	28.7952			228.23	14.4101	244.272	8.85789
177.275	28.7866			228.544	14.4514	244.524	8.83889
177.433	28.7347			228.818	14.4605	244.793	8.84256
177.59	28.7024			229.046	14.4647	245.078	8.86539
177.767	28.6701			229.257	14.4998	245.389	8.86944
				229.477	14.4791	245.708	8.88086
				229.72	14.4821	246.028	8.86786
				229.963	14.5053	246.33	8.82949
				230.222	14.4891	246.624	8.85665
				230.488	14.5059	246.952	8.85163
				230.77	14.5194	247.288	8.8712
				231.06	14.5138	247.59	8.90267
				231.351	14.546	247.842	8.8818
				231.617	14.547	248.06	8.87969
				231.892	14.5352	248.287	8.89808
				232.182	14.5545	248.539	8.89627
				232.48	14.5446	248.8	8.9398
				232.754	14.5401	249.068	8.94712
				232.981	14.562	249.354	8.93197
				233.185	14.5467	249.656	8.94029
				233.389	14.5587	249.959	8.9481
				233.601	14.5823	250.27	8.97005
				233.836	14.5728	250.564	9.00505
				234.071	14.5985	250.841	8.98934
				234.322	14.6127	251.135	8.99738
				234.588	14.5976	251.446	8.98597
				234.871	14.6181	251.756	8.95567
				235.161	14.6101	252.025	8.97765
				235.451	14.6008	252.252	8.98593
				235.717	14.6194	252.47	8.97706
				235.984	14.6066	252.706	8.99342
				236.274	14.6155	252.966	8.95783
				236.58	14.6414	253.235	8.95134
				236.878	14.6287	253.504	8.96782
				237.121	14.6517	253.798	8.96517
				237.34	14.6687	254.1	9.00807
				237.56	14.66	254.402	9.01124
				237.795	14.679	254.696	8.98399
				238.038	14.6795	254.982	8.99063
				238.289	14.674	255.268	8.98141
				238.548	14.6961	255.562	8.99861
				238.822	14.6928	255.881	9.02844
				239.112	14.6989	256.192	9.01505
				239.394	14.7337	256.46	9.01587
				239.677	14.734	256.696	9.00414
				239.943	14.7521	256.922	8.98463
				240.218	14.773	257.183	9.0165
				240.516	14.758	257.452	9.03342
				240.806	14.777	257.72	9.03697
				241.064	14.784	257.998	9.04139
				241.284	14.7654	258.292	9.00904
				241.488	14.789	258.586	9.01857
				241.715	14.7851	258.888	9.04515
				241.958	14.7777	259.182	9.04985
				242.209	14.8051	259.468	9.07943
				242.468	14.8011	259.762	9.07998
				242.75	14.8104	260.081	9.05078
				243.04	14.8307	260.417	9.06594
				243.33	14.8134	260.719	9.0648
				243.612	14.8274	260.963	9.07326
				243.871	14.828	261.19	9.11471
				244.13	14.8059	261.425	9.10819
				244.404	14.8248	261.685	9.12152
				244.718	14.8299	261.946	9.12197
				245.008	14.8262	262.214	9.10325
				245.267	14.8604	262.492	9.13415
				245.486	14.8565	262.786	9.14705
				245.698	14.8674	263.096	9.14705
				245.933	14.8976	263.407	9.16681
				246.176	14.8857	263.71	9.12882
				246.419	14.8965	264.004	9.13343
				246.67	14.9123	264.314	9.16203
				246.944	14.8897	264.65	9.16211
				247.219	14.9027	264.953	9.19002
				247.501	14.9142	265.213	9.17951
				247.775	14.9094	265.432	9.14408
				248.034	14.9449	265.658	9.15458
				248.301	14.952	265.902	9.14727
				248.599	14.9515	266.162	9.15778
				248.912	14.9785	266.423	9.19446
				249.187	14.9623	266.692	9.18782
				249.414	14.971	266.977	9.18332
				249.618	14.9912	267.271	9.18329
				249.829	14.9735	267.574	9.15869
				250.049	14.9913	267.876	9.1765
				250.292	15.0125	268.17	9.18312
				250.543	15.0075	268.447	9.17159
				250.809	15.0456	268.741	9.18527
				251.1	15.0511	269.06	9.17146
				251.39	15.0478	269.363	9.19234
				251.688	15.073	269.615	9.23211
				251.962	15.0573	269.842	9.24811
				252.228	15.0535	270.068	9.26037
				252.503	15.0729	270.32	9.258
				252.816	15.0562	270.598	9.22592
				253.114	15.071	270.875	9.25359
				253.373	15.0909	271.16	9.25647
				253.593	15.0813	271.471	9.26878
				253.796	15.1052	271.782	9.3011
				254.024	15.114	272.093	9.27802
				254.267	15.1037	272.387	9.2608
				254.51	15.1329	272.664	9.26415
				254.769	15.1242	272.95	9.25224
				255.043	15.1223	273.26	9.29127
				255.325	15.1472	273.588	9.29538
				255.608	15.1381	273.882	9.28778
				255.882	15.1471	274.126	9.29629
				256.148	15.1766	274.352	9.28157
				256.415	15.168	274.596	9.31072
				256.705	15.195	274.856	9.36592
				257.011	15.2188	275.125	9.37183
				257.285	15.2112	275.394	9.39176
				257.52	15.2404	275.68	9.36121
				257.724	15.2398	275.974	9.34331
				257.936	15.2292	276.276	9.37466
				258.171	15.2563	276.57	9.38555
				258.414	15.2427	276.847	9.40228
				258.657	15.2467	277.133	9.41928
				258.916	15.2775	277.435	9.38693
				259.19	15.2692	277.771	9.37925
				259.48	15.286	278.09	9.38407
				259.771	15.3111	278.359	9.38278
				260.045	15.3011	278.586	9.42198
				260.312	15.32	278.813	9.41951
				260.578	15.323	279.056	9.39767
				260.868	15.3073	279.308	9.40422
				261.166	15.3278	279.56	9.38339
				261.44	15.3289	279.829	9.3978
				261.676	15.3265	280.106	9.4353
				261.887	15.357	280.409	9.4383
				262.107	15.3584	280.72	9.44247
				262.35	15.3658	281.022	9.41678
				262.593	15.3991	281.308	9.39473
				262.844	15.3889	281.593	9.43192
				263.103	15.4048	281.904	9.44101
				263.377	15.4186	282.24	9.45161
				263.659	15.4027	282.542	9.47786
				263.941	15.4257	282.794	9.42853
				264.208	15.4396	283.013	9.42499
				264.475	15.4279	283.231	9.44327
				264.757	15.4557	283.475	9.43074
				265.063	15.462	283.735	9.47857
				265.36	15.4706	283.996	9.4732
				265.627	15.5051	284.281	9.44597
				265.847	15.5014	284.584	9.45824
				266.058	15.5057	284.903	9.4472
				266.286	15.5212	285.214	9.4726
				266.521	15.5012	285.524	9.51395
				266.764	15.5177	285.818	9.50936
				267.023	15.5348	286.112	9.53654
				267.297	15.5326	286.432	9.52201
				267.587	15.5603	286.751	9.51936
				267.885	15.5768	287.02	9.56091
				268.175	15.5776	287.255	9.56415
				268.442	15.6081	287.482	9.56586
				268.716	15.6069	287.725	9.57979
				269.014	15.6018	287.994	9.552
				269.32	15.6217	288.263	9.55439
				269.594	15.6024	288.548	9.56627
				269.821	15.6021	288.842	9.55764
				270.025	15.6285	289.153	9.57887
				270.237	15.6243	289.464	9.57118
				270.464	15.6511	289.758	9.5337
				270.707	15.6704	290.035	9.53711
				270.95	15.6619	290.321	9.51741
				271.209	15.6896	290.623	9.55005
				271.484	15.6925	290.951	9.58955
				271.766	15.6831	291.253	9.58503
				272.048	15.7113	291.505	9.60194
				272.33	15.7024	291.732	9.59835
				272.597	15.7035	291.959	9.58456
				272.871	15.7283	292.211	9.62871
				273.161	15.7233	292.471	9.64424
				273.459	15.7446	292.732	9.66358
				273.718	15.7729	293	9.67892
				273.945	15.7638	293.294	9.64583
				274.157	15.7802	293.597	9.6671
				274.384	15.7859	293.899	9.67796
				274.627	15.767	294.202	9.66866
				274.878	15.7853	294.479	9.68471
				275.137	15.7816	294.764	9.65797
				275.411	15.7715	295.084	9.62714
				275.701	15.7963	295.42	9.64065
				275.999	15.7912	295.722	9.62696
				276.289	15.8032	295.974	9.65903
				276.548	15.837	296.209	9.68798
				276.807	15.8298	296.444	9.67164
				277.089	15.8428	296.688	9.67732
				277.387	15.8561	296.94	9.67128
				277.677	15.8371	297.209	9.66608
				277.92	15.8597	297.494	9.70398
				278.132	15.8609	297.797	9.71019
				278.344	15.8488	298.108	9.72958
				278.579	15.8799	298.41	9.73669
				278.83	15.8787	298.696	9.70727
				279.08	15.8836	298.973	9.71658
				279.339	15.9185	299.275	9.74024
				279.614	15.9107	299.594	9.73737
				279.888	15.9165	299.905	9.76757
				280.17	15.9263	300.174	9.73918
				280.445	15.901	300.392	9.71474
				280.711	15.9058	300.619	9.74012
				280.986	15.9113	300.863	9.72577
				281.284	15.8949	301.132	9.75477
				281.597	15.924	301.409	9.78799
				281.872	15.9296	301.686	9.75649
				282.091	15.9204	301.988	9.76978
				282.295	15.9495	302.291	9.77224
				282.507	15.9414	302.602	9.7652
				282.734	15.9362	302.912	9.819
				282.977	15.9596	303.206	9.80949
				283.228	15.936	303.5	9.8006
				283.487	15.9406	303.811	9.82133
				283.761	15.9608	304.139	9.7958
				284.051	15.946	304.433	9.82398
				284.341	15.9782	304.685	9.8582
				284.608	15.9952	304.912	9.84219
				284.874	15.9873	305.138	9.86707
				285.149	16.0207	305.39	9.84509
				285.447	16.0256	305.642	9.8094
				285.744	16.0182	305.894	9.8405
				286.003	16.0484	306.163	9.83914
				286.223	16.0327	306.457	9.84014
				286.427	16.0314	306.768	9.89519
				286.654	16.0527	307.07	9.85617
				286.889	16.0357	307.348	9.83413
				287.132	16.0605	307.616	9.85597
				287.391	16.0916	307.894	9.82917
				287.665	16.0876	308.196	9.85479
				287.948	16.117	308.515	9.87797
				288.245	16.1225	308.818	9.82729
				288.528	16.1124	309.07	9.84717
				288.802	16.1329	309.305	9.86025
				289.069	16.12	309.54	9.85477
				289.351	16.1058	309.792	9.91972
				289.649	16.128	310.061	9.92812
				289.923	16.116	310.33	9.91536
				290.166	16.1288	310.615	9.93849
				290.378	16.1533	310.918	9.91392
				290.597	16.134	311.22	9.93116
				290.833	16.1456	311.531	9.98132
				291.091	16.1527	311.825	9.97795
				291.35	16.125	312.119	9.9989
				291.617	16.1435	312.438	10.0095
				291.907	16.1358	312.782	9.95368
				292.197	16.1267	313.11	9.96951
				292.479	16.1659	313.387	9.98376
				292.753	16.1605	313.614	9.94894
				293.004	16.1698	313.841	9.967
				293.271	16.1934	314.076	9.94782
				293.561	16.1827	314.336	9.91193
				293.859	16.2102	314.597	9.94483
				294.125	16.228	314.866	9.94659
				294.353	16.2103	315.151	9.94694
				294.557	16.2329	315.454	9.98951
				294.784	16.2357	315.748	9.95939
				295.035	16.219	316.042	9.93574
				295.286	16.2476	316.319	9.96457
				295.537	16.2479	316.604	9.94856
				295.795	16.2443	316.915	9.96987
				296.07	16.2802	317.251	9.99656
				296.352	16.2741	317.554	9.97745
				296.634	16.2815	317.814	9.98072
				296.909	16.2987	318.032	9.9899
				297.183	16.2709	318.268	9.96519
				297.465	16.2806	318.511	9.99947
				297.771	16.2881	318.772	10.005
				298.061	16.2584	319.04	9.9886
				298.304	16.2829	319.318	9.99353
				298.516	16.2828	319.612	9.98347
				298.72	16.2703	319.922	9.96981
				298.939	16.3087	320.233	10.0029
				299.159	16.3064	320.536	10.006
				299.402	16.3151	320.83	9.99696
				299.66	16.3482	321.132	9.99455
				299.935	16.327	321.451	9.97357
				300.233	16.3373	321.77	9.97218
				300.539	16.3605	322.048	10.013
				300.829	16.3412	322.274	10.0033
				301.111	16.3664	322.501	10.0109
				301.385	16.376	322.745	10.009
				301.675	16.3602	322.997	9.99807
				301.981	16.3838	323.257	10.0042
				302.256	16.3755	323.526	10.0333
				302.483	16.3592	323.812	10.0234
				302.695	16.3813	324.114	10.0383
				302.914	16.3607	324.433	10.0398
				303.149	16.3516	324.727	10.0169
				303.392	16.3658	325.013	10.0103
				303.635	16.3429	325.282	10.0169
				303.894	16.3554	325.576	10.0158
				304.161	16.3875	325.895	10.0432
				304.451	16.3806	326.206	10.0448
				304.741	16.4217	326.474	10.0083
				305.031	16.4335	326.701	10.0112
				305.313	16.4175	326.928	10.0111
				305.611	16.444	327.188	10.0109
				305.925	16.4272	327.457	10.0574
				306.215	16.4093	327.734	10.0547
				306.458	16.4271	328.02	10.0306
				306.662	16.3913	328.314	10.0396
				306.865	16.3918	328.625	10.0215
				307.085	16.4024	328.936	10.0291
				307.32	16.3739	329.23	10.0578
				307.563	16.3931	329.524	10.0287
				307.822	16.4018	329.834	10.0172
				308.088	16.3807	330.179	10.0187
				308.371	16.4006	330.506	9.9923
				308.653	16.3918	330.792	10.0154
				308.927	16.3788	331.019	10.0316
				309.178	16.4064	331.229	10.0189
				309.421	16.3981	331.456	10.0291
				309.68	16.4018	331.699	10.0124
				309.97	16.434	331.951	9.98479
				310.252	16.4171	332.195	10.0281
				310.511	16.4279	332.455	10.0281
				310.731	16.4444	332.741	10.0327
				310.95	16.4099	333.035	10.0567
				311.177	16.4204	333.337	10.0002
				311.428	16.4105	333.631	9.98462
				311.679	16.3747	333.908	10.0147
				311.946	16.3901	334.194	9.98438
				312.22	16.3693	334.505	10.0115
				312.51	16.3519	334.824	10.018
				312.8	16.3806	335.11	9.97402
				313.09	16.3608	335.345	9.99426
				313.373	16.3636	335.572	9.99796
				313.655	16.3698	335.807	9.98873
				313.968	16.3281	336.067	10.0474
				314.29	16.328	336.336	10.0368
				314.564	16.3182	336.622	10.0188
				314.792	16.2802	336.932	10.0476
				314.996	16.2899	337.252	10.0244
				315.215	16.2811	337.588	10.0466
				315.442	16.2596	337.898	10.0931
				315.678	16.2881	338.201	10.0618
				315.921	16.2751	338.495	10.0682
				316.179	16.2692	338.806	10.07
				316.454	16.2934	339.125	10.039
				316.728	16.2652	339.427	10.0958
				317.01	16.2681	339.679	10.1171
				317.285	16.285	339.906	10.0955
				317.559	16.2564	340.141	10.1331
				317.841	16.2691	340.393	10.1002
				318.147	16.2773	340.654	10.0943
				318.437	16.2613	340.922	10.1511
				318.688	16.2841	341.2	10.1342
				318.9	16.275	341.494	10.1463
				319.104	16.2589	341.796	10.1687
				319.323	16.2757	342.09	10.0969
				319.566	16.2449	342.367	10.1105
				319.809	16.2433	342.636	10.1091
				320.068	16.2604	342.922	10.0722
				320.342	16.2359	343.232	10.1109
				320.625	16.2411	343.56	10.0953
				320.923	16.2532	343.854	10.0523
				321.213	16.2302	344.098	10.0859
				321.487	16.2582	344.324	10.0634
				321.754	16.2651	344.568	10.0775
				322.044	16.2508	344.828	10.1308
				322.342	16.2817	345.097	10.1011
				322.624	16.2673	345.366	10.0939
				322.859	16.253	345.652	10.1094
				323.079	16.2691	345.954	10.0616
				323.298	16.2435	346.265	10.115
				323.533	16.2417	346.576	10.1384
				323.776	16.2583	346.87	10.0928
				324.027	16.2367	347.164	10.1141
				324.294	16.2497	347.474	10.0995
				324.576	16.2583	347.802	10.079
				324.866	16.2392	348.113	10.1482
				325.14	16.2665	348.365	10.1325
				325.407	16.2646	348.592	10.1379
				325.658	16.2453	348.81	10.1642
				325.917	16.2641	349.045	10.1174
				326.207	16.2426	349.289	10.1375
				326.512	16.2411	349.541	10.1728
				326.787	16.2738	349.81	10.1448
				327.022	16.2588	350.104	10.177
				327.242	16.2677	350.406	10.1661
				327.469	16.2911	350.734	10.1051
				327.712	16.2609	351.044	10.1316
				327.955	16.2648	351.33	10.1204
				328.206	16.2697	351.624	10.111
				328.472	16.2756	351.926	10.1675
				328.747	16.2826	352.254	10.1308
				329.037	16.2906	352.54	10.1129
				329.319	16.2997	352.783	10.148
				329.586	16.3097	353.002	10.1177
				329.86	16.3208	353.228	10.1464
				330.158	16.333	353.48	10.1826
				330.48	16.3461	353.749	10.1433
					--	354.026	10.1542
						354.32	10.1498
						354.631	10.1176
						354.95	10.1749
						355.261	10.1728
						355.564	10.1455
						355.858	10.1661
						356.168	10.1376
						356.504	10.1387
						356.824	10.1996
						357.084	10.1945
						357.311	10.2147
						357.529	10.2298
						357.756	10.1731
						358.008	10.1998
						358.252	10.2174
						358.512	10.1914
						358.789	10.227
						359.075	10.2076
						359.377	10.1648
						359.663	10.1949
						359.948	10.1835
						360.226	10.1811
						360.511	10.2174
						360.83	10.178
						361.158	10.1641
						361.435	10.2018
						361.679	10.1788
						361.906	10.1999
						362.158	10.2201
						362.418	10.1861
						362.687	10.1918
						362.972	10.1888
						363.266	10.1668
						363.586	10.2179
						363.905	10.2254
						364.224	10.2071
						364.526	10.234
						364.829	10.2076
						365.156	10.2074
						365.476	10.2528
						365.753	10.2462
						365.988	10.2412
						366.206	10.2523
						366.433	10.2135
						366.677	10.2288
						366.937	10.2601
						367.198	10.241
						367.475	10.2528
						367.769	10.2484
						368.071	10.2025
						368.374	10.2186
						368.668	10.2223
						368.953	10.2255
						369.247	10.2686
						369.575	10.2679
						369.902	10.2464
						370.18	10.2817
						370.415	10.2661
						370.642	10.282
						370.885	10.3226
						371.137	10.3093
						371.406	10.2917
						371.675	10.3016
						371.969	10.2662
						372.28	10.2912
						372.599	10.3221
						372.91	10.3072
						373.204	10.3093
						373.498	10.3003
						373.808	10.2797
						374.128	10.3229
						374.422	10.3472
						374.657	10.3475
						374.884	10.3731
						375.119	10.3446
						375.371	10.3365
						375.631	10.3809
						375.892	10.3672
						376.16	10.3763
						376.446	10.387
						376.748	10.325
						377.051	10.3117
						377.336	10.3161
						377.605	10.2871
						377.882	10.3132
						378.193	10.3213
						378.529	10.2797
						378.84	10.3011
						379.1	10.3051
						379.336	10.3136
						379.579	10.3713
						379.848	10.3753
						380.125	10.3648
						380.402	10.3969
						380.696	10.3793
						380.999	10.4126
						381.301	10.4624
						381.612	10.44
						381.906	10.4464
						382.192	10.4433
						382.511	10.4085
						382.838	10.4412
						383.149	10.4502
						383.401	10.4334
						383.611	10.4571
						383.83	10.4202
						384.056	10.3908
						384.292	10.44
						384.535	10.4356
						384.787	10.4382
						385.056	10.4521
						385.35	10.3954
						385.644	10.3936
						385.946	10.4069
						386.232	10.3801
						386.509	10.4117
						386.82	10.4154
						387.156	10.3688
						387.484	10.3931
						387.761	10.3965
						388.004	10.4027
						388.24	10.4687
						388.492	10.4645
						388.76	10.4602
						389.038	10.4856
						389.332	10.453
						389.634	10.4759
						389.945	10.5262
						390.256	10.4997
						390.558	10.5039
						390.852	10.4916
						391.154	10.4585
						391.474	10.4967
						391.776	10.4968
						392.045	10.4713
						392.272	10.4909
						392.498	10.4498
						392.734	10.4291
						392.994	10.4711
						393.254	10.4685
						393.515	10.4809
						393.8	10.5086
						394.103	10.4481
						394.405	10.4518
						394.708	10.4659
						394.985	10.4368
						395.262	10.4695
						395.556	10.4766
						395.892	10.4285
						396.22	10.4435
						396.497	10.4275
						396.74	10.4205
						396.976	10.4664
						397.228	10.4411
						397.496	10.4229
						397.757	10.427
						398.042	10.3823
						398.336	10.3989
						398.639	10.4245
						398.95	10.3963
						399.235	10.4062
						399.521	10.408
						399.798	10.379
						400.109	10.4157
						400.42	10.4237
						400.705	10.3978
						400.949	10.4234
						401.167	10.3784
						401.402	10.3408
						401.646	10.3621
						401.898	10.3417
						402.158	10.3422
						402.436	10.3633
						402.738	10.2898
						403.049	10.265
						403.36	10.2491
						403.654	10.2086
						403.939	10.2243
						404.242	10.2114
						404.578	10.165
						404.914	10.173
						405.199	10.158
						405.434	10.1412
						405.661	10.1603
						405.905	10.1344
						406.157	10.0954
						406.434	10.082
						406.711	10.0125
						407.014	9.98358
						407.333	9.98973
						407.644	9.95278
						407.954	9.9427
						408.24	9.9093
						408.526	9.82744
						408.828	9.82713
						409.139	9.8133
						409.424	9.80366
						409.651	9.7982
						409.87	9.79693
						410.096	9.79985
						410.34	9.80695
						410.592	9.81823
						410.844	9.8337
						411.104	9.85336
						411.39	9.8772

## Sheet: Figure 3h
Rround 1		Rround 2		Rround 3		Rround 4		Rround5		Rround 10		Rround 15		Rround 20		Rround 25		Rround 30		Rround 35		Rround 40		Rround 45		Rround50		Rround 55		Rround 60		Rround 65		Rround 70		Rround 80		Rround 90		Rround 100
Strain (%)	Compressive stress（kPa）	Strain (%)	Compressive stress（kPa）	Strain (%)	Compressive stress（kPa）	Strain (%)	Compressive stress（kPa）	Strain (%)	Compressive stress（kPa）	Strain (%)	Compressive stress（kPa）	Strain (%)	Compressive stress（kPa）	Strain (%)	Compressive stress（kPa）	Strain (%)	Compressive stress（kPa）	Strain (%)	Compressive stress（kPa）	Strain (%)	Compressive stress（kPa）	Strain (%)	Compressive stress（kPa）	Strain (%)	Compressive stress（kPa）	Strain (%)	Compressive stress（kPa）	Strain (%)	Compressive stress（kPa）	Strain (%)	Compressive stress（kPa）	Strain (%)	Compressive stress（kPa）	Strain (%)	Compressive stress（kPa）	Strain (%)	Compressive stress（kPa）	Strain (%)	Compressive stress（kPa）	Strain (%)	Compressive stress（kPa）
13.4208	0.303	0.0216	-0.03	0	-0.069	0.018	-0.03	0.0192	0	0.0144	-0.015	0.0132	0.015	0.0132	0.015	0.0132	-0.012	0.0072	-0.033	0.0048	0.003	0.0036	-0.03	0.0048	-0.003	0.0012	0.015	0.0036	0.006	0.0576	-0.045	0.0576	-0.066	-0.0132	-0.006	0.0564	-0.03	0.0576	-0.087	0.0624	-0.039
13.6008	0.225	0.0996	-0.06	-0.0036	-0.072	0.0948	-0.012	0.096	-0.087	0.0912	-0.048	0.09	-0.087	0.09	-0.087	0.09	-0.045	0.0816	-0.036	0.0792	-0.09	0.078	-0.075	0.0792	-0.066	0.0756	-0.072	0.078	-0.036	0.1404	-0.066	0.1404	-0.051	0.0564	-0.018	0.1368	-0.078	0.138	-0.054	0.1464	-0.06
13.7496	0.114	0.1824	-0.045	-0.0732	-0.006	0.1776	-0.105	0.1788	-0.072	0.1752	-0.087	0.174	-0.06	0.174	-0.06	0.174	-0.102	0.1632	-0.075	0.162	-0.048	0.1596	-0.054	0.1632	-0.06	0.1608	-0.081	0.162	-0.09	0.2244	-0.096	0.2256	-0.072	0.138	-0.099	0.2196	-0.036	0.2208	-0.042	0.2316	-0.123
13.8456	0.243	0.2664	-0.117	-0.114	0.03	0.2616	-0.081	0.2616	-0.06	0.258	-0.078	0.2568	-0.099	0.2568	-0.099	0.2568	-0.081	0.246	-0.084	0.246	-0.102	0.2424	-0.099	0.2472	-0.099	0.2472	-0.06	0.2472	-0.084	0.306	-0.066	0.306	-0.099	0.222	-0.09	0.2988	-0.096	0.3024	-0.123	0.312	-0.066
13.9152	0.321	0.3456	-0.048	-0.12	-0.057	0.3396	-0.033	0.3408	-0.117	0.336	-0.063	0.336	-0.105	0.336	-0.105	0.336	-0.069	0.3264	-0.063	0.3252	-0.09	0.3228	-0.093	0.3264	-0.084	0.3264	-0.144	0.3276	-0.078	0.384	-0.042	0.3864	-0.051	0.3024	-0.072	0.378	-0.081	0.3804	-0.03	0.3888	-0.051
13.9848	0.267	0.4272	-0.051	-0.1092	-0.078	0.4188	-0.093	0.42	-0.021	0.4152	-0.102	0.414	-0.042	0.414	-0.042	0.4152	-0.096	0.4056	-0.057	0.4044	-0.03	0.402	-0.033	0.4044	-0.039	0.4032	-0.057	0.4056	-0.054	0.4668	-0.117	0.4692	-0.102	0.3816	-0.063	0.462	-0.042	0.4644	-0.069	0.4704	-0.117
14.0568	0.288	0.5088	-0.117	-0.0924	-0.033	0.5016	-0.087	0.5016	-0.093	0.4968	-0.087	0.4956	-0.087	0.4956	-0.087	0.4968	-0.096	0.4872	-0.108	0.486	-0.087	0.4848	-0.123	0.4872	-0.099	0.4836	-0.063	0.4872	-0.081	0.5472	-0.057	0.5496	-0.111	0.4644	-0.075	0.5448	-0.129	0.546	-0.102	0.5496	-0.063
14.1288	0.321	0.5844	-0.072	-0.0696	-0.081	0.5784	-0.072	0.5784	-0.114	0.5736	-0.066	0.5712	-0.105	0.5712	-0.105	0.5724	-0.045	0.5652	-0.048	0.564	-0.12	0.5616	-0.072	0.5652	-0.078	0.5616	-0.096	0.564	-0.078	0.6216	-0.081	0.624	-0.042	0.5436	-0.078	0.6216	-0.069	0.6228	-0.042	0.6252	-0.057
14.2032	0.267	0.6588	-0.03	-0.0348	-0.027	0.6528	-0.081	0.654	-0.042	0.648	-0.093	0.6456	-0.024	0.6456	-0.024	0.6468	-0.102	0.6408	-0.093	0.6372	-0.018	0.636	-0.054	0.6396	-0.042	0.636	-0.051	0.6384	-0.084	0.6972	-0.078	0.6996	-0.093	0.6204	-0.114	0.6972	-0.039	0.6996	-0.048	0.7008	-0.069
14.2764	0.33	0.7332	-0.09	0.0228	0.015	0.7284	-0.039	0.7308	-0.045	0.7236	-0.051	0.7224	-0.075	0.7224	-0.075	0.7236	-0.048	0.7164	-0.084	0.714	-0.078	0.7128	-0.087	0.7152	-0.096	0.7116	-0.045	0.714	-0.039	0.7752	-0.018	0.7788	-0.051	0.696	-0.048	0.7776	-0.075	0.78	-0.075	0.78	-0.033
14.3472	0.309	0.816	-0.009	0.0996	-0.09	0.8112	-0.042	0.8124	-0.087	0.8064	-0.021	0.8052	-0.075	0.8052	-0.075	0.8064	-0.045	0.798	-0.027	0.7968	-0.063	0.7932	-0.054	0.7956	-0.045	0.7932	-0.087	0.7956	-0.072	0.8616	-0.078	0.864	-0.048	0.7764	-0.036	0.8628	-0.081	0.8652	-0.042	0.8664	-0.078
14.4204	0.306	0.9024	-0.081	0.1824	-0.087	0.8976	-0.081	0.8988	-0.039	0.894	-0.114	0.8928	-0.054	0.8928	-0.054	0.8928	-0.114	0.8844	-0.081	0.8832	-0.051	0.8808	-0.039	0.882	-0.051	0.8796	-0.057	0.8808	-0.102	0.9456	-0.102	0.9468	-0.096	0.8616	-0.075	0.948	-0.054	0.9492	-0.099	0.9516	-0.084
14.5008	0.342	0.9852	-0.102	0.2652	-0.063	0.9804	-0.051	0.9816	-0.081	0.978	-0.051	0.9768	-0.069	0.9768	-0.069	0.9768	-0.054	0.9696	-0.102	0.9672	-0.102	0.966	-0.111	0.9672	-0.114	0.9636	-0.081	0.9648	-0.048	1.0284	-0.042	1.0284	-0.057	0.9468	-0.078	1.0296	-0.072	1.032	-0.078	1.0356	-0.045
14.5884	0.312	1.068	-0.036	0.3444	-0.096	1.0632	-0.072	1.0644	-0.069	1.0608	-0.069	1.0608	-0.084	1.0608	-0.084	1.0608	-0.063	1.0536	-0.027	1.0512	-0.078	1.0512	-0.051	1.0512	-0.06	1.0476	-0.093	1.0488	-0.075	1.1124	-0.09	1.1124	-0.072	1.0284	-0.072	1.1112	-0.072	1.1148	-0.063	1.1172	-0.105
14.6748	0.273	1.1496	-0.102	0.4248	-0.054	1.1436	-0.096	1.1448	-0.06	1.1424	-0.129	1.1424	-0.069	1.1424	-0.069	1.1424	-0.102	1.1364	-0.114	1.134	-0.075	1.134	-0.093	1.134	-0.084	1.1292	-0.066	1.1328	-0.12	1.188	-0.078	1.1892	-0.123	1.1112	-0.087	1.1868	-0.069	1.1904	-0.09	1.1916	-0.081
14.7552	0.342	1.2228	-0.081	0.5076	-0.057	1.218	-0.036	1.2192	-0.069	1.2156	-0.048	1.2156	-0.09	1.2156	-0.09	1.2168	-0.039	1.2096	-0.09	1.2084	-0.108	1.2084	-0.084	1.2084	-0.093	1.2048	-0.093	1.2072	-0.03	1.2612	-0.039	1.2612	-0.057	1.1868	-0.048	1.2588	-0.066	1.2612	-0.072	1.2624	-0.03
14.8356	0.312	1.296	-0.015	0.5844	-0.111	1.2912	-0.06	1.2924	-0.069	1.2888	-0.048	1.2876	-0.069	1.2876	-0.069	1.2888	-0.057	1.2816	-0.033	1.2804	-0.036	1.2792	-0.039	1.2804	-0.054	1.2768	-0.078	1.2792	-0.084	1.3344	-0.072	1.3356	-0.036	1.2588	-0.078	1.3332	-0.063	1.3344	-0.012	1.3344	-0.066
14.9112	0.294	1.3728	-0.075	0.6588	-0.051	1.368	-0.078	1.3692	-0.024	1.3644	-0.084	1.3632	-0.036	1.3632	-0.036	1.3644	-0.06	1.356	-0.066	1.3548	-0.048	1.3536	-0.042	1.3548	-0.018	1.3512	-0.024	1.3536	-0.057	1.4136	-0.069	1.4148	-0.081	1.3332	-0.078	1.4136	-0.042	1.4124	-0.072	1.4124	-0.048
14.982	0.336	1.4556	-0.054	0.7344	-0.054	1.4508	-0.033	1.4532	-0.09	1.446	-0.027	1.446	-0.069	1.446	-0.069	1.446	-0.024	1.4364	-0.06	1.4352	-0.063	1.434	-0.066	1.4352	-0.087	1.4304	-0.069	1.434	-0.027	1.4976	-0.045	1.4976	-0.057	1.4136	-0.018	1.5	-0.084	1.4976	-0.066	1.4988	-0.024
15.0552	0.315	1.542	-0.048	0.8172	-0.084	1.536	-0.09	1.5384	-0.069	1.5312	-0.066	1.5312	-0.075	1.5312	-0.075	1.5312	-0.093	1.5228	-0.057	1.5204	-0.054	1.5192	-0.057	1.5216	-0.06	1.5156	-0.066	1.5192	-0.084	1.5792	-0.078	1.5792	-0.066	1.4988	-0.093	1.5828	-0.063	1.5816	-0.051	1.5828	-0.099
15.1332	0.333	1.6224	-0.087	0.9036	-0.069	1.6176	-0.075	1.62	-0.051	1.6128	-0.081	1.6116	-0.063	1.6116	-0.063	1.6116	-0.048	1.6056	-0.099	1.6032	-0.066	1.602	-0.084	1.6032	-0.066	1.5984	-0.048	1.6008	-0.081	1.6584	-0.054	1.6584	-0.075	1.5804	-0.072	1.6608	-0.066	1.6608	-0.084	1.6644	-0.087
15.2172	0.339	1.7028	-0.03	0.9864	-0.06	1.698	-0.033	1.7004	-0.096	1.6932	-0.036	1.6932	-0.078	1.6932	-0.078	1.692	-0.033	1.686	-0.036	1.6848	-0.09	1.6824	-0.075	1.6836	-0.078	1.6788	-0.075	1.6824	-0.033	1.74	-0.054	1.74	-0.075	1.6596	-0.024	1.7364	-0.078	1.74	-0.087	1.7448	-0.033
15.3012	0.291	1.7796	-0.063	1.0692	-0.111	1.776	-0.093	1.7772	-0.057	1.7724	-0.087	1.7712	-0.075	1.7712	-0.075	1.7712	-0.093	1.7652	-0.09	1.764	-0.06	1.7628	-0.057	1.7628	-0.075	1.758	-0.078	1.7616	-0.093	1.8156	-0.114	1.8156	-0.063	1.7376	-0.111	1.8084	-0.054	1.8132	-0.045	1.8192	-0.096
15.3816	0.342	1.8504	-0.099	1.1496	-0.06	1.848	-0.069	1.8492	-0.051	1.8468	-0.066	1.8444	-0.039	1.8444	-0.039	1.8444	-0.066	1.8384	-0.084	1.8372	-0.066	1.8348	-0.078	1.8348	-0.063	1.8312	-0.033	1.8336	-0.063	1.8888	-0.003	1.89	-0.075	1.812	-0.084	1.8816	-0.054	1.8864	-0.075	1.8924	-0.033
15.4644	0.369	1.9236	-0.027	1.2228	-0.084	1.92	-0.012	1.9212	-0.063	1.92	-0.018	1.9176	-0.078	1.9176	-0.078	1.9176	-0.027	1.9104	-0.018	1.9092	-0.078	1.9068	-0.06	1.9068	-0.066	1.9032	-0.042	1.9056	-0.039	1.9632	-0.039	1.9656	-0.036	1.8852	-0.024	1.9596	-0.078	1.962	-0.039	1.968	-0.033
15.5436	0.297	2.0004	-0.045	1.296	-0.063	1.9968	-0.087	1.998	-0.033	1.9968	-0.075	1.9944	-0.036	1.9944	-0.036	1.9944	-0.075	1.9872	-0.054	1.986	-0.012	1.9824	-0.027	1.9836	0	1.9788	-0.057	1.9812	-0.054	2.0436	-0.096	2.046	-0.057	1.962	-0.084	2.0436	-0.015	2.0448	-0.039	2.0496	-0.063
15.6204	0.375	2.0844	-0.087	1.3728	-0.027	2.0808	-0.06	2.082	-0.054	2.0796	-0.057	2.0784	-0.045	2.0784	-0.045	2.0772	-0.042	2.07	-0.09	2.0688	-0.072	2.0664	-0.084	2.0664	-0.075	2.0616	-0.039	2.0628	-0.06	2.1288	-0.072	2.1324	-0.072	2.0424	-0.039	2.1312	-0.066	2.1312	-0.09	2.136	-0.057
15.6984	0.393	2.1684	-0.039	1.4568	-0.06	2.1636	-0.06	2.166	-0.111	2.1624	-0.033	2.1612	-0.099	2.1612	-0.099	2.1624	-0.045	2.1552	-0.042	2.1528	-0.093	2.1516	-0.081	2.1516	-0.063	2.1468	-0.105	2.148	-0.063	2.2092	-0.048	2.2128	-0.054	2.1276	-0.075	2.214	-0.093	2.2128	-0.048	2.2176	-0.06
15.7812	0.327	2.2464	-0.042	1.5432	-0.102	2.2428	-0.078	2.244	-0.027	2.2404	-0.081	2.2404	-0.051	2.2404	-0.051	2.2404	-0.078	2.2344	-0.072	2.232	-0.039	2.2308	-0.012	2.2308	-0.042	2.2272	-0.081	2.2284	-0.096	2.2884	-0.063	2.2908	-0.06	2.2092	-0.075	2.2932	-0.012	2.292	-0.06	2.2968	-0.081
15.8688	0.378	2.3268	-0.075	1.6236	-0.03	2.3232	-0.051	2.3244	-0.045	2.3196	-0.039	2.3196	-0.036	2.3196	-0.036	2.3196	-0.045	2.3136	-0.093	2.3112	-0.054	2.31	-0.081	2.31	-0.06	2.3052	-0.048	2.3088	-0.03	2.3688	-0.042	2.37	-0.09	2.2884	-0.03	2.3736	-0.075	2.3724	-0.099	2.3772	-0.042
15.9552	0.36	2.406	-0.054	1.704	-0.09	2.4024	-0.054	2.4036	-0.096	2.3988	-0.042	2.3976	-0.102	2.3976	-0.102	2.3988	-0.036	2.3928	-0.039	2.3904	-0.102	2.3892	-0.057	2.3904	-0.081	2.3856	-0.081	2.3892	-0.057	2.4456	-0.084	2.4444	-0.027	2.3688	-0.063	2.448	-0.087	2.4468	-0.042	2.4528	-0.081
16.0392	0.321	2.4816	-0.03	1.7808	-0.081	2.4768	-0.078	2.4792	-0.039	2.4744	-0.084	2.4732	-0.012	2.4732	-0.012	2.4732	-0.081	2.4684	-0.072	2.4648	-0.027	2.4636	-0.045	2.4648	-0.012	2.4612	-0.054	2.4648	-0.072	2.5212	-0.063	2.5188	-0.06	2.4444	-0.114	2.5224	-0.018	2.5212	-0.048	2.5284	-0.048
16.1208	0.372	2.5596	-0.051	1.8528	-0.018	2.5548	-0.018	2.5572	-0.027	2.5524	-0.045	2.5512	-0.057	2.5512	-0.057	2.5512	-0.009	2.5452	-0.057	2.5416	-0.066	2.5404	-0.075	2.5404	-0.063	2.5368	-0.03	2.5404	-0.027	2.6028	-0.03	2.6004	-0.045	2.52	0	2.6028	-0.045	2.6028	-0.057	2.6088	-0.012
16.1952	0.345	2.6424	0.003	1.926	-0.078	2.6376	-0.045	2.64	-0.075	2.634	-0.024	2.6328	-0.054	2.6328	-0.054	2.6328	-0.039	2.6268	-0.006	2.6232	-0.042	2.622	-0.033	2.622	-0.054	2.6196	-0.084	2.622	-0.054	2.688	-0.048	2.688	-0.027	2.5992	-0.039	2.6892	-0.057	2.6904	-0.024	2.694	-0.054
16.2648	0.363	2.7336	-0.066	2.0028	-0.066	2.7288	-0.072	2.73	-0.018	2.724	-0.081	2.7216	-0.042	2.7216	-0.042	2.7216	-0.075	2.7156	-0.066	2.7132	-0.048	2.7108	-0.045	2.7108	-0.042	2.7084	-0.024	2.7096	-0.069	2.778	-0.072	2.7792	-0.081	2.6868	-0.066	2.7792	-0.048	2.7804	-0.096	2.784	-0.081
16.3368	0.399	2.8224	-0.06	2.0868	-0.033	2.8176	-0.048	2.8188	-0.087	2.8128	-0.054	2.8116	-0.048	2.8116	-0.048	2.8116	-0.045	2.8056	-0.081	2.8044	-0.081	2.802	-0.087	2.802	-0.09	2.7996	-0.066	2.7996	-0.048	2.8632	-0.039	2.8656	-0.066	2.778	-0.033	2.8644	-0.084	2.8656	-0.078	2.8692	-0.03
16.4148	0.399	2.9076	-0.021	2.1708	-0.105	2.9028	-0.066	2.904	-0.06	2.898	-0.054	2.8968	-0.084	2.8968	-0.084	2.8968	-0.066	2.8908	-0.042	2.8896	-0.066	2.8884	-0.036	2.8872	-0.066	2.8848	-0.096	2.886	-0.039	2.9472	-0.081	2.9496	-0.036	2.8644	-0.09	2.9472	-0.057	2.9496	-0.048	2.9532	-0.066
16.4988	0.36	2.9904	-0.078	2.25	-0.042	2.9868	-0.09	2.9892	-0.048	2.9832	-0.087	2.982	-0.045	2.982	-0.045	2.9808	-0.078	2.9748	-0.078	2.9736	-0.039	2.9724	-0.072	2.9724	-0.03	2.97	-0.033	2.97	-0.09	3.0288	-0.057	3.03	-0.105	2.9484	-0.09	3.0276	-0.069	3.03	-0.069	3.0324	-0.093
16.5804	0.393	3.0684	-0.075	2.3304	-0.033	3.0636	-0.03	3.066	-0.099	3.0612	-0.045	3.06	-0.096	3.06	-0.096	3.06	-0.039	3.054	-0.066	3.0528	-0.105	3.0504	-0.075	3.0516	-0.09	3.048	-0.078	3.0492	-0.042	3.1044	-0.021	3.1056	-0.063	3.0288	-0.018	3.1032	-0.084	3.1044	-0.09	3.1056	-0.009
16.662	0.378	3.1416	-0.012	2.4084	-0.105	3.1368	-0.057	3.1404	-0.066	3.1356	-0.06	3.1344	-0.06	3.1344	-0.06	3.1344	-0.093	3.1272	-0.036	3.126	-0.027	3.1248	-0.045	3.126	-0.045	3.1212	-0.087	3.1224	-0.069	3.1788	-0.063	3.1788	-0.042	3.1032	-0.084	3.1764	-0.033	3.1788	-0.015	3.18	-0.06
16.7436	0.381	3.216	-0.063	2.4828	-0.03	3.2112	-0.057	3.2136	-0.003	3.2088	-0.048	3.2076	-0.03	3.2076	-0.03	3.2076	-0.042	3.2004	-0.072	3.2004	-0.042	3.1992	-0.045	3.1992	-0.024	3.1944	-0.024	3.1956	-0.063	3.2544	-0.021	3.2544	-0.057	3.1764	-0.045	3.252	-0.006	3.2544	-0.057	3.2568	-0.06
16.8216	0.402	3.294	-0.033	2.5608	-0.042	3.2904	-0.006	3.2928	-0.087	3.2868	0	3.2856	-0.036	3.2856	-0.036	3.2856	-0.015	3.2772	-0.024	3.2772	-0.057	3.2772	-0.063	3.276	-0.06	3.2724	-0.063	3.2724	-0.012	3.3348	-0.036	3.336	-0.027	3.252	-0.024	3.3348	-0.081	3.336	-0.042	3.3396	-0.027
16.8948	0.396	3.3768	-0.021	2.6436	-0.057	3.3732	-0.06	3.3756	-0.018	3.3696	-0.078	3.3684	-0.063	3.3684	-0.063	3.3684	-0.075	3.36	-0.045	3.36	-0.015	3.3588	-0.018	3.3588	-0.027	3.3552	-0.072	3.3564	-0.045	3.4176	-0.102	3.4188	-0.042	3.3336	-0.054	3.4188	-0.039	3.42	-0.045	3.4224	-0.09
16.9728	0.411	3.4584	-0.087	2.7348	-0.042	3.4548	-0.081	3.4572	-0.036	3.4512	-0.069	3.45	-0.012	3.45	-0.012	3.45	-0.039	3.4416	-0.093	3.4416	-0.051	3.4416	-0.066	3.4416	-0.06	3.4368	-0.036	3.4392	-0.063	3.4992	-0.036	3.5004	-0.063	3.4164	-0.066	3.498	-0.033	3.5004	-0.072	3.504	-0.042
17.058	0.45	3.5412	-0.012	2.8236	-0.078	3.5364	0.003	3.5388	-0.06	3.5328	-0.015	3.5316	-0.084	3.5316	-0.084	3.5304	-0.03	3.5232	-0.012	3.5232	-0.084	3.522	-0.057	3.5232	-0.069	3.5172	-0.066	3.5208	-0.027	3.5808	-0.033	3.5832	-0.033	3.498	-0.024	3.5808	-0.099	3.5832	-0.033	3.5856	-0.024
17.1456	0.366	3.624	-0.051	2.9088	-0.087	3.6192	-0.09	3.6204	-0.054	3.6144	-0.102	3.6144	-0.051	3.6144	-0.051	3.612	-0.081	3.606	-0.057	3.606	-0.027	3.6048	-0.021	3.606	-0.051	3.6	-0.06	3.6036	-0.096	3.6588	-0.105	3.6612	-0.081	3.582	-0.075	3.6588	-0.039	3.6624	-0.066	3.6648	-0.126
17.2296	0.42	3.6984	-0.096	2.9928	-0.03	3.6948	-0.054	3.696	-0.048	3.69	-0.069	3.69	-0.054	3.69	-0.054	3.6888	-0.075	3.684	-0.102	3.6828	-0.075	3.6816	-0.087	3.6816	-0.072	3.6768	-0.051	3.6804	-0.045	3.7296	-0.03	3.732	-0.066	3.6612	-0.069	3.7296	-0.033	3.7356	-0.099	3.7368	-0.021
17.31	0.432	3.7704	-0.009	3.0696	-0.081	3.7668	-0.003	3.7668	-0.084	3.7608	-0.006	3.7608	-0.069	3.7608	-0.069	3.7608	-0.009	3.756	-0.024	3.7548	-0.054	3.7536	-0.057	3.7524	-0.075	3.7488	-0.051	3.7512	-0.012	3.8004	-0.042	3.804	-0.006	3.7344	-0.039	3.8016	-0.072	3.8064	-0.012	3.8088	-0.033
17.3868	0.351	3.8436	-0.012	3.1428	-0.051	3.84	-0.066	3.8412	0.003	3.8352	-0.051	3.8352	0	3.8352	0	3.8352	-0.066	3.8292	-0.039	3.828	-0.009	3.8268	0.012	3.8268	0.003	3.8232	-0.045	3.8244	-0.057	3.8748	-0.033	3.882	-0.036	3.8064	-0.066	3.8784	-0.006	3.8832	-0.03	3.8868	-0.063
17.4564	0.453	3.9252	-0.066	3.2172	-0.018	3.9216	-0.021	3.9228	-0.021	3.9168	-0.042	3.9168	-0.021	3.9168	-0.021	3.9168	-0.021	3.9096	-0.057	3.9084	-0.024	3.9072	-0.057	3.906	-0.063	3.9024	-0.018	3.9048	-0.012	3.96	-0.015	3.9684	-0.054	3.8832	-0.024	3.9624	-0.039	3.9684	-0.06	3.9744	-0.012
17.5284	0.444	4.014	-0.045	3.2964	-0.042	4.0092	-0.039	4.0104	-0.063	4.0056	-0.012	4.0056	-0.081	4.0056	-0.081	4.0056	-0.021	3.9984	-0.018	3.996	-0.078	3.9948	-0.078	3.9948	-0.063	3.99	-0.063	3.9924	-0.009	4.05	-0.063	4.0572	-0.042	3.9684	-0.033	4.0488	-0.072	4.056	-0.051	4.0632	-0.045
17.6076	0.408	4.1016	-0.051	3.3792	-0.075	4.0956	-0.069	4.0956	-0.027	4.092	-0.087	4.0908	-0.009	4.0908	-0.009	4.0908	-0.09	4.0848	-0.075	4.0812	-0.042	4.0812	-0.018	4.0812	-0.027	4.0764	-0.036	4.0788	-0.087	4.1364	-0.051	4.1424	-0.045	4.056	-0.105	4.1328	-0.024	4.14	-0.039	4.1472	-0.09
17.694	0.447	4.1856	-0.075	3.4608	-0.003	4.1796	-0.039	4.1796	-0.048	4.1748	-0.039	4.1748	-0.063	4.1748	-0.063	4.1736	-0.033	4.1688	-0.057	4.164	-0.054	4.164	-0.075	4.1652	-0.069	4.1592	-0.03	4.1628	-0.039	4.2228	-0.024	4.2252	-0.081	4.1388	-0.012	4.218	-0.066	4.2228	-0.069	4.2276	-0.012
17.784	0.417	4.2648	-0.048	3.5424	-0.075	4.26	-0.054	4.26	-0.075	4.2552	-0.054	4.2564	-0.084	4.2564	-0.084	4.2552	-0.048	4.2504	-0.042	4.2456	-0.075	4.2456	-0.045	4.248	-0.081	4.2408	-0.105	4.2444	-0.045	4.3032	-0.09	4.3044	-0.024	4.2216	-0.054	4.2984	-0.051	4.302	-0.045	4.3008	-0.063
17.8704	0.402	4.338	-0.036	3.6252	-0.066	4.3344	-0.066	4.3344	-0.027	4.3296	-0.066	4.3296	-0.024	4.3296	-0.024	4.3296	-0.081	4.3248	-0.054	4.3212	-0.021	4.32	-0.039	4.3236	-0.006	4.3164	-0.048	4.3212	-0.084	4.38	-0.03	4.38	-0.048	4.3008	-0.084	4.3752	-0.027	4.3776	-0.036	4.3728	-0.036
17.9544	0.453	4.4112	-0.033	3.6996	-0.036	4.4076	-0.003	4.4088	-0.042	4.404	-0.018	4.404	-0.027	4.404	-0.027	4.4052	0	4.398	-0.039	4.3956	-0.06	4.3944	-0.06	4.3968	-0.054	4.3908	-0.009	4.3944	-0.021	4.4568	-0.006	4.4568	-0.036	4.3752	-0.006	4.4532	-0.06	4.4556	-0.051	4.4508	-0.018
18.0336	0.423	4.4904	0.012	3.7704	-0.03	4.4868	-0.024	4.4868	-0.033	4.4832	-0.012	4.4808	-0.057	4.4808	-0.057	4.4832	-0.048	4.476	-0.012	4.4736	-0.021	4.4724	-0.015	4.4736	-0.021	4.4688	-0.066	4.4724	-0.021	4.5396	-0.033	4.5384	-0.018	4.452	-0.036	4.5372	-0.036	4.5372	-0.018	4.5348	-0.036
18.108	0.432	4.578	-0.042	3.8448	-0.036	4.5732	-0.048	4.5732	0	4.5684	-0.054	4.566	-0.015	4.566	-0.015	4.5684	-0.039	4.5612	-0.039	4.5588	-0.015	4.5576	-0.027	4.5576	-0.015	4.5528	0.003	4.5564	-0.078	4.6284	-0.045	4.6248	-0.087	4.5348	-0.045	4.626	-0.018	4.6248	-0.057	4.6272	-0.069
18.1836	0.465	4.6668	-0.051	3.9276	0.009	4.662	-0.021	4.662	-0.084	4.6572	-0.045	4.6548	-0.045	4.6548	-0.045	4.656	-0.039	4.65	-0.051	4.6476	-0.081	4.6452	-0.072	4.6464	-0.066	4.6428	-0.051	4.644	-0.018	4.7136	-0.012	4.7088	-0.066	4.6224	-0.027	4.7112	-0.084	4.71	-0.069	4.716	-0.033
18.2628	0.471	4.7508	-0.018	4.0164	-0.078	4.7472	-0.051	4.7472	-0.033	4.7412	-0.051	4.74	-0.072	4.74	-0.072	4.74	-0.063	4.734	-0.03	4.7316	-0.045	4.728	-0.021	4.7316	-0.066	4.728	-0.069	4.7292	-0.051	4.794	-0.06	4.7904	-0.039	4.7076	-0.066	4.7928	-0.045	4.7928	-0.027	4.8	-0.057
18.348	0.429	4.8348	-0.06	4.1028	-0.039	4.8312	-0.075	4.8312	-0.03	4.824	-0.048	4.824	-0.012	4.824	-0.012	4.8228	-0.06	4.8168	-0.084	4.8132	-0.018	4.8096	-0.045	4.8144	-0.006	4.8096	-0.039	4.812	-0.06	4.8732	-0.057	4.872	-0.102	4.7892	-0.054	4.8744	-0.036	4.8732	-0.081	4.8816	-0.069
18.4308	0.477	4.9128	-0.051	4.1856	-0.03	4.9092	-0.012	4.9092	-0.069	4.9044	-0.045	4.9032	-0.084	4.9032	-0.084	4.902	-0.027	4.8972	-0.042	4.8936	-0.093	4.8888	-0.072	4.8936	-0.09	4.89	-0.051	4.8924	-0.024	4.9464	-0.021	4.9476	-0.03	4.8696	-0.027	4.9488	-0.066	4.9488	-0.048	4.956	-0.015
18.51	0.468	4.9848	0	4.266	-0.075	4.9812	-0.042	4.9824	-0.027	4.9776	-0.042	4.9764	-0.042	4.9764	-0.042	4.9752	-0.06	4.9716	-0.042	4.9668	-0.012	4.9644	-0.018	4.9668	-0.024	4.9632	-0.078	4.9656	-0.057	5.0196	-0.048	5.0208	-0.018	4.9452	-0.087	5.022	-0.039	5.0232	0.006	5.0292	-0.057
18.5904	0.462	5.0592	-0.048	4.3404	-0.033	5.0544	-0.033	5.0568	0	5.052	-0.027	5.0508	-0.012	5.0508	-0.012	5.0508	-0.018	5.0448	-0.054	5.0412	-0.018	5.0388	-0.027	5.04	-0.015	5.0376	0.006	5.0388	-0.045	5.0976	-0.033	5.0964	-0.042	5.0196	-0.006	5.0988	0	5.1	-0.045	5.106	-0.039
18.6672	0.465	5.1384	0.009	4.4148	-0.024	5.1336	0.027	5.1348	-0.057	5.13	0.003	5.1288	-0.054	5.1288	-0.054	5.13	-0.003	5.1228	-0.006	5.1192	-0.045	5.1168	-0.042	5.1168	-0.063	5.1144	-0.042	5.1168	0.006	5.1804	-0.009	5.1792	-0.024	5.0964	-0.018	5.1804	-0.078	5.1828	-0.03	5.1888	0.006
18.7392	0.465	5.2248	-0.024	4.494	-0.057	5.2188	-0.042	5.2188	-0.012	5.214	-0.051	5.2128	-0.012	5.2128	-0.012	5.214	-0.06	5.2068	-0.009	5.2032	-0.021	5.1996	0.018	5.1996	0	5.1984	-0.051	5.2008	-0.051	5.2644	-0.063	5.2644	-0.042	5.1792	-0.063	5.2656	-0.015	5.2668	-0.03	5.2716	-0.093
18.8112	0.489	5.3088	-0.069	4.5804	0	5.3028	-0.045	5.3028	-0.042	5.2968	-0.066	5.2968	-0.024	5.2968	-0.024	5.298	-0.063	5.2896	-0.114	5.286	-0.036	5.2824	-0.066	5.2848	-0.054	5.2824	-0.036	5.2848	-0.06	5.3448	-0.027	5.3448	-0.078	5.2632	-0.033	5.3448	-0.024	5.3448	-0.054	5.3508	-0.03
18.888	0.537	5.3868	-0.012	4.6692	-0.075	5.382	0	5.382	-0.051	5.376	-0.009	5.376	-0.075	5.376	-0.075	5.376	0	5.3652	-0.018	5.3628	-0.087	5.3616	-0.051	5.3652	-0.072	5.3616	-0.042	5.364	0	5.4228	-0.03	5.424	-0.018	5.3436	-0.024	5.4228	-0.054	5.4228	-0.03	5.4288	-0.003
18.972	0.45	5.466	-0.015	4.7532	-0.063	5.4612	-0.06	5.4624	-0.039	5.4564	-0.033	5.4564	0	5.4564	0	5.4564	-0.06	5.442	-0.024	5.4408	-0.003	5.442	-0.006	5.4456	0.018	5.4408	-0.042	5.4444	-0.081	5.502	-0.084	5.5032	-0.033	5.4216	-0.075	5.502	-0.03	5.5032	-0.036	5.5068	-0.087
19.0572	0.504	5.5416	-0.063	4.836	-0.009	5.5368	-0.03	5.5404	-0.054	5.5344	-0.063	5.5344	-0.069	5.5344	-0.069	5.5344	-0.066	5.52	-0.075	5.52	-0.048	5.5212	-0.057	5.5236	-0.075	5.5176	-0.045	5.5224	-0.054	5.574	-0.033	5.5764	-0.069	5.5008	-0.039	5.5752	-0.036	5.5776	-0.066	5.5812	-0.024
19.1388	0.516	5.6136	0.003	4.914	-0.057	5.6088	-0.021	5.6124	-0.066	5.6076	-0.012	5.6064	-0.054	5.6064	-0.054	5.6052	-0.003	5.5932	-0.024	5.5944	-0.051	5.5956	-0.063	5.5968	-0.048	5.5908	-0.078	5.5944	-0.021	5.6448	-0.027	5.6496	-0.021	5.5752	-0.042	5.6472	-0.057	5.6508	-0.024	5.6532	-0.036
19.2228	0.471	5.6868	0.003	4.986	-0.042	5.682	-0.036	5.6856	0.006	5.6808	-0.036	5.6796	0.003	5.6796	0.003	5.676	-0.042	5.6676	-0.021	5.6688	-0.006	5.6688	0.009	5.67	0.015	5.664	0	5.6664	-0.054	5.718	-0.039	5.724	-0.027	5.6484	-0.06	5.7204	0.021	5.7252	-0.018	5.7276	-0.033
19.3044	0.513	5.7648	-0.039	5.0604	0.006	5.7588	0.009	5.7624	-0.018	5.7564	-0.033	5.7552	-0.018	5.7552	-0.018	5.7516	-0.006	5.7444	-0.039	5.7468	-0.039	5.7456	-0.042	5.7456	-0.039	5.7408	0.015	5.742	-0.024	5.7984	0	5.8044	-0.048	5.7228	-0.012	5.7984	-0.027	5.8068	-0.054	5.8092	0.009
19.3824	0.54	5.8488	-0.015	5.1396	-0.027	5.844	-0.027	5.8464	-0.036	5.8404	-0.009	5.8392	-0.057	5.8392	-0.057	5.8356	-0.003	5.8284	0	5.8308	-0.033	5.8284	-0.018	5.8284	-0.021	5.8236	-0.057	5.8236	-0.006	5.8836	-0.045	5.8908	-0.027	5.8032	-0.003	5.8836	-0.045	5.892	-0.036	5.8932	-0.063
19.464	0.489	5.9328	-0.036	5.2248	-0.06	5.9292	-0.066	5.9304	-0.024	5.9244	-0.06	5.922	-0.027	5.922	-0.027	5.9208	-0.045	5.9148	-0.072	5.9172	-0.003	5.9148	-0.036	5.9136	-0.03	5.91	-0.024	5.91	-0.075	5.9676	-0.057	5.9748	-0.06	5.8896	-0.066	5.9664	-0.018	5.9748	-0.024	5.9736	-0.069
19.5516	0.528	6.0132	-0.033	5.3088	-0.006	6.0108	0	6.0108	-0.036	6.006	-0.021	6	-0.03	6	-0.03	6.0036	-0.027	5.9976	-0.036	5.9988	-0.06	5.9964	-0.066	5.9952	-0.036	5.9916	-0.015	5.9928	-0.006	6.0504	0.021	6.0564	-0.036	5.9724	-0.003	6.048	-0.036	6.0564	-0.057	6.0528	0.012
19.6416	0.504	6.096	-0.012	5.388	-0.045	6.0936	-0.051	6.0948	-0.042	6.0888	-0.021	6.0816	-0.042	6.0816	-0.042	6.0876	-0.024	6.0816	-0.045	6.0804	-0.018	6.078	-0.024	6.0768	-0.054	6.0732	-0.072	6.0744	-0.033	6.1356	-0.063	6.1368	-0.012	6.0552	-0.024	6.1308	-0.066	6.138	-0.018	6.132	-0.066
19.7232	0.498	6.1752	-0.045	5.4672	-0.039	6.1716	-0.072	6.1728	-0.024	6.1668	-0.051	6.1608	-0.021	6.1608	-0.021	6.1668	-0.072	6.162	-0.075	6.1596	-0.027	6.156	-0.042	6.156	-0.015	6.1524	-0.045	6.1548	-0.069	6.2136	-0.06	6.2124	-0.063	6.1368	-0.054	6.2088	-0.003	6.2136	-0.06	6.2076	-0.042
19.8	0.537	6.2484	-0.027	5.5428	-0.033	6.2448	0.012	6.2472	-0.039	6.2376	-0.009	6.2352	-0.015	6.2352	-0.015	6.2424	0	6.2364	-0.021	6.2328	-0.048	6.2292	-0.036	6.2304	-0.042	6.2268	-0.012	6.2292	-0.015	6.2892	-0.006	6.2868	-0.003	6.21	-0.009	6.2856	-0.036	6.288	-0.039	6.2844	0.021
19.8756	0.534	6.3264	0.024	5.6148	-0.03	6.3216	-0.018	6.324	0	6.3132	-0.012	6.312	-0.009	6.312	-0.009	6.3204	-0.009	6.3108	0	6.3084	-0.009	6.3048	0.015	6.3048	-0.021	6.3012	-0.039	6.3048	-0.006	6.3684	-0.012	6.366	0.012	6.2844	-0.033	6.3672	-0.036	6.3672	0.015	6.3636	-0.018
19.9464	0.516	6.4104	-0.012	5.688	-0.027	6.4044	-0.021	6.4068	0.012	6.3972	-0.051	6.396	-0.006	6.396	-0.006	6.4032	-0.033	6.3912	-0.039	6.39	0.003	6.3864	-0.012	6.3864	0.006	6.3828	0.006	6.3852	-0.045	6.4548	-0.036	6.4524	-0.051	6.3636	-0.015	6.4548	0.006	6.4524	-0.039	6.4524	-0.057
20.0172	0.576	6.5004	-0.036	5.766	0.012	6.4956	-0.012	6.4968	-0.063	6.4872	-0.006	6.4872	-0.051	6.4872	-0.051	6.492	-0.003	6.4788	-0.015	6.4788	-0.06	6.4752	-0.057	6.4752	-0.045	6.4704	-0.024	6.474	0.006	6.5436	-0.006	6.5424	-0.036	6.4512	-0.009	6.5448	-0.057	6.5412	-0.06	6.546	0.006
20.094	0.57	6.588	-0.021	5.85	-0.057	6.5832	-0.057	6.5832	-0.024	6.5772	-0.048	6.5772	-0.048	6.5772	-0.048	6.5796	-0.051	6.5676	-0.027	6.5676	-0.03	6.5652	-0.015	6.5652	-0.033	6.5604	-0.048	6.5628	-0.063	6.6288	-0.066	6.6288	-0.009	6.5412	-0.081	6.6288	-0.042	6.6264	0.012	6.636	-0.066
20.1768	0.534	6.6696	-0.042	5.934	-0.009	6.6672	-0.066	6.6648	-0.009	6.6612	-0.054	6.6624	0	6.6624	0	6.6624	-0.066	6.6528	-0.06	6.6504	-0.027	6.6504	-0.039	6.6504	-0.015	6.6456	-0.018	6.6492	-0.063	6.7116	-0.009	6.7116	-0.087	6.6264	-0.039	6.7104	-0.018	6.7104	-0.054	6.7212	-0.042
20.2632	0.573	6.75	-0.021	6.0156	-0.027	6.7464	0	6.7452	-0.054	6.7428	0	6.744	-0.048	6.744	-0.048	6.7428	-0.006	6.7356	-0.027	6.732	-0.075	6.7332	-0.057	6.732	-0.087	6.7272	-0.051	6.7308	-0.006	6.7896	-0.027	6.7884	-0.033	6.7092	-0.006	6.7872	-0.078	6.7872	-0.06	6.798	-0.036
20.3448	0.543	6.822	0.003	6.0984	-0.045	6.8184	-0.054	6.8184	-0.018	6.816	-0.036	6.8172	-0.024	6.8172	-0.024	6.816	-0.051	6.81	-0.018	6.8064	-0.024	6.8076	-0.012	6.8064	-0.006	6.8028	-0.051	6.8052	-0.063	6.8616	-0.045	6.8592	-0.012	6.7848	-0.075	6.8592	0.003	6.858	0.003	6.8676	-0.042
20.424	0.576	6.894	-0.012	6.1764	-0.015	6.888	0	6.8904	0.024	6.8892	-0.048	6.8892	-0.006	6.8892	-0.006	6.888	-0.012	6.8808	-0.051	6.8772	-0.021	6.8784	-0.024	6.8772	-0.021	6.8748	0.009	6.8772	-0.03	6.9348	-0.006	6.9312	-0.021	6.8568	-0.018	6.9336	0.003	6.9312	-0.054	6.9408	-0.003
20.5044	0.588	6.9696	0.039	6.2496	-0.027	6.9636	0.024	6.9672	-0.048	6.9648	0.039	6.9636	-0.024	6.9636	-0.024	6.9636	0.018	6.9564	0.006	6.9504	-0.027	6.9516	-0.03	6.9516	-0.033	6.948	-0.045	6.9516	0.039	7.0128	0.021	7.0092	0.015	6.93	0.003	7.0128	-0.045	7.0104	-0.012	7.0188	0.009
20.5812	0.534	7.0536	0.009	6.3264	-0.036	7.0464	-0.018	7.0512	-0.009	7.0464	-0.024	7.0452	-0.006	7.0452	-0.006	7.0452	-0.024	7.038	0.006	7.0308	0.009	7.0308	0.024	7.0332	0.027	7.0284	-0.009	7.032	-0.036	7.098	-0.057	7.0956	-0.015	7.008	-0.048	7.098	0.012	7.0968	-0.003	7.1052	-0.066
20.6568	0.585	7.14	-0.024	6.4104	0.042	7.1328	-0.024	7.14	-0.021	7.1328	-0.039	7.1316	-0.006	7.1316	-0.006	7.1304	-0.054	7.1244	-0.054	7.1184	-0.027	7.116	-0.045	7.1196	-0.033	7.1136	-0.015	7.1184	-0.036	7.1832	0.012	7.1808	-0.057	7.0944	-0.018	7.1832	-0.033	7.182	-0.054	7.1892	0.012
20.7324	0.639	7.2228	-0.015	6.5016	-0.042	7.2156	0.003	7.2216	-0.033	7.2144	0.015	7.2132	-0.072	7.2132	-0.072	7.2132	0.018	7.2072	-0.012	7.2012	-0.033	7.1988	-0.054	7.2036	-0.054	7.1976	-0.054	7.2024	-0.003	7.2636	-0.021	7.2636	-0.015	7.1796	-0.015	7.2648	-0.051	7.2648	-0.006	7.2708	-0.018
20.814	0.549	7.3032	0.012	6.588	-0.051	7.2972	-0.018	7.3032	-0.009	7.296	-0.012	7.2936	0.015	7.2936	0.015	7.2936	-0.039	7.2876	-0.03	7.2828	0.009	7.278	0.003	7.284	0.033	7.2792	-0.036	7.284	-0.045	7.3464	-0.051	7.3452	-0.036	7.2612	-0.033	7.3464	0.009	7.3464	-0.012	7.3536	-0.066
20.898	0.603	7.3836	-0.057	6.6708	-0.003	7.38	-0.021	7.3836	-0.015	7.3776	-0.054	7.3752	-0.027	7.3752	-0.027	7.3752	-0.027	7.368	-0.045	7.3644	-0.042	7.3596	-0.057	7.3656	-0.039	7.3608	0.012	7.3656	-0.024	7.4232	0	7.4232	-0.042	7.3428	-0.015	7.4232	-0.027	7.4244	-0.069	7.4304	0
20.976	0.606	7.458	0.015	6.7512	-0.042	7.4556	-0.021	7.4568	-0.063	7.4508	-0.003	7.4496	-0.03	7.4496	-0.03	7.4496	-0.012	7.4424	-0.015	7.44	-0.027	7.4364	-0.033	7.4412	-0.033	7.4364	-0.081	7.4412	-0.03	7.4964	-0.009	7.4964	0.006	7.4196	-0.057	7.4952	-0.03	7.4976	-0.009	7.5036	-0.024
21.0552	0.579	7.5324	0.012	6.8244	-0.033	7.5312	-0.009	7.53	0.03	7.5228	-0.039	7.524	0.006	7.524	0.006	7.524	-0.027	7.5144	-0.006	7.5132	0	7.512	0.021	7.5156	0.021	7.5108	-0.012	7.5144	-0.009	7.5708	-0.03	7.572	-0.027	7.4916	-0.036	7.5708	0.027	7.5732	-0.021	7.5792	-0.036
21.1356	0.603	7.6104	-0.012	6.8952	0.039	7.608	0.015	7.6044	0.003	7.5996	0.015	7.6008	0.009	7.6008	0.009	7.602	-0.018	7.5912	-0.003	7.59	-0.015	7.5888	-0.039	7.5912	-0.012	7.5876	0.024	7.59	0.006	7.6512	0.03	7.6524	-0.039	7.566	0.021	7.65	-0.024	7.6524	-0.036	7.6584	0.036
21.2112	0.624	7.6932	0.009	6.972	-0.018	7.6896	0.003	7.6872	0	7.6824	0.015	7.6836	-0.033	7.6836	-0.033	7.6848	-0.003	7.674	0.015	7.6716	-0.024	7.6704	0.015	7.6728	-0.015	7.6692	-0.018	7.6716	0	7.7352	-0.027	7.7364	0.021	7.6476	0.009	7.7352	-0.024	7.7376	0	7.7424	-0.033
21.288	0.597	7.7772	-0.006	7.0548	-0.009	7.7724	-0.033	7.7712	-0.006	7.7688	-0.036	7.7676	-0.003	7.7676	-0.003	7.77	-0.066	7.7592	-0.051	7.7556	0	7.7556	-0.036	7.7568	0	7.7532	-0.009	7.7544	-0.051	7.8168	-0.018	7.818	-0.045	7.7328	-0.042	7.8192	-0.012	7.8192	0.003	7.824	-0.057
21.3696	0.672	7.8576	-0.024	7.1412	-0.009	7.8504	0.012	7.8516	-0.024	7.8492	-0.009	7.8468	-0.018	7.8468	-0.018	7.8492	0.012	7.8396	-0.015	7.8372	-0.048	7.836	-0.033	7.8372	-0.036	7.8336	-0.006	7.8312	0.015	7.896	0.012	7.8972	0.003	7.8156	0.003	7.8996	-0.012	7.8996	-0.036	7.9044	0.009
21.4572	0.63	7.9392	0.024	7.2228	-0.036	7.932	0.003	7.9332	-0.009	7.9308	0.012	7.9272	0	7.9272	0	7.9296	0.009	7.92	0.021	7.9176	0.003	7.9164	0	7.9176	0.009	7.9128	-0.015	7.9092	0.012	7.9788	-0.018	7.9788	0.015	7.896	-0.021	7.9824	-0.027	7.9824	0.003	7.9872	-0.042
21.5484	0.609	8.0208	-0.024	7.3032	-0.009	8.016	-0.036	8.0172	0.003	8.0136	-0.054	8.0088	-0.015	8.0088	-0.015	8.0112	-0.036	8.004	-0.06	8.0004	0	8.0004	-0.033	7.9992	0	7.9944	0.003	7.9932	-0.051	8.0592	-0.015	8.058	-0.057	7.9788	-0.042	8.0616	0	8.0604	-0.03	8.0652	-0.036
21.6336	0.663	8.0988	-0.009	7.3848	-0.012	8.0952	0.012	8.0976	-0.03	8.0916	0.015	8.0868	-0.03	8.0868	-0.03	8.0904	0.006	8.0844	-0.027	8.0796	-0.057	8.0808	-0.051	8.0772	-0.036	8.0736	-0.024	8.0736	-0.003	8.136	0.021	8.136	-0.003	8.0604	0.015	8.1372	-0.039	8.1372	-0.024	8.142	0.003
21.7188	0.642	8.1768	0.021	7.4592	-0.027	8.1732	0.015	8.1768	0.012	8.1684	0.009	8.1636	-0.021	8.1636	-0.021	8.1672	-0.003	8.1624	0.015	8.1588	0.003	8.1588	0.021	8.1552	0.015	8.1504	-0.024	8.1516	-0.012	8.2152	-0.024	8.214	0	8.1384	-0.021	8.2152	0.012	8.2164	0.012	8.22	-0.012
21.7992	0.618	8.2572	0	7.5324	0	8.2524	-0.03	8.2584	0.015	8.2488	-0.027	8.244	0.021	8.244	0.021	8.2476	-0.012	8.2428	-0.048	8.2392	0.018	8.2392	0.006	8.2344	0	8.2296	0.03	8.2296	-0.021	8.298	0.003	8.2968	-0.024	8.2176	-0.021	8.298	0.027	8.3004	-0.015	8.304	-0.006
21.8736	0.69	8.3424	-0.003	7.6104	0.027	8.3376	0.027	8.3436	-0.009	8.3328	0.033	8.3292	-0.015	8.3292	-0.015	8.3328	0.018	8.3268	0.009	8.3244	-0.045	8.3232	-0.03	8.3208	-0.039	8.3124	-0.027	8.3136	0.033	8.3832	0.009	8.382	-0.009	8.3004	0.018	8.3856	-0.051	8.3868	-0.027	8.3904	0.009
21.948	0.66	8.4264	0.009	7.6932	-0.012	8.4216	-0.027	8.4264	-0.006	8.4168	-0.024	8.4144	-0.018	8.4144	-0.018	8.418	-0.021	8.4132	-0.024	8.4096	0.009	8.4084	0.006	8.4072	0.003	8.3988	-0.03	8.4012	-0.051	8.466	-0.051	8.466	-0.012	8.3856	-0.048	8.4684	0.009	8.4696	0	8.4744	-0.06
22.0272	0.672	8.5068	-0.009	7.7784	0.009	8.5032	-0.015	8.5056	0.024	8.4984	-0.027	8.4972	0.012	8.4972	0.012	8.4996	-0.018	8.4948	-0.036	8.4912	-0.009	8.49	-0.018	8.4912	0.009	8.4816	0.018	8.484	0	8.5488	0	8.55	-0.033	8.4684	-0.021	8.55	0.033	8.5512	-0.042	8.556	0.015
22.1124	0.699	8.5908	0.006	7.8588	-0.021	8.5872	0.033	8.5884	-0.033	8.5824	0.027	8.5812	-0.045	8.5812	-0.045	8.5824	0.024	8.5776	-0.012	8.5752	-0.03	8.5728	-0.039	8.5752	-0.057	8.5656	-0.03	8.5692	0.012	8.6304	-0.033	8.6328	-0.018	8.5488	0.018	8.6316	-0.075	8.6328	-0.024	8.6364	-0.015
22.1952	0.63	8.6712	0.015	7.9428	-0.012	8.6676	-0.033	8.6676	-0.021	8.6628	-0.012	8.6628	-0.012	8.6628	-0.012	8.6628	-0.033	8.658	-0.018	8.6556	-0.009	8.6532	-0.003	8.6556	0.006	8.6472	-0.036	8.6496	-0.045	8.7036	-0.063	8.7084	-0.027	8.6304	-0.045	8.706	0.015	8.7072	0.003	8.712	-0.048
22.2732	0.696	8.7456	0	8.0256	-0.009	8.742	0.012	8.742	0.042	8.7372	-0.015	8.7372	0.015	8.7372	0.015	8.736	-0.021	8.73	-0.03	8.73	-0.024	8.7276	-0.012	8.7288	-0.024	8.7216	0.024	8.7216	-0.009	8.7756	0.024	8.7816	0.006	8.706	-0.018	8.7792	0.018	8.7804	-0.018	8.7852	0.009
22.3512	0.705	8.82	0.027	8.1036	0.012	8.8164	0.012	8.8152	-0.018	8.8104	0.042	8.8104	-0.027	8.8104	-0.027	8.808	0.036	8.8032	0.033	8.802	-0.006	8.8008	0	8.8008	-0.021	8.796	-0.027	8.7948	0.03	8.8512	0.027	8.8584	0.033	8.7792	0.018	8.8548	-0.018	8.856	0.003	8.8608	0.009
22.4244	0.636	8.8956	0.045	8.1804	-0.018	8.8932	0.015	8.892	0.033	8.8872	0.003	8.8872	0.039	8.8872	0.039	8.8848	-0.006	8.8788	0	8.8776	0.015	8.8752	0.045	8.8764	0.03	8.8716	-0.003	8.8716	-0.009	8.934	-0.027	8.9388	0.012	8.8548	-0.009	8.9364	0.03	8.9364	0.036	8.9412	-0.048
22.494	0.735	8.9784	-0.012	8.2596	0.033	8.976	0.012	8.9748	0.015	8.9688	-0.009	8.97	0.012	8.97	0.012	8.9676	-0.018	8.9604	-0.024	8.9592	-0.009	8.9568	-0.018	8.958	0.012	8.9544	0.021	8.9532	0.009	9.0216	0.009	9.024	-0.045	8.9352	0.018	9.0192	-0.003	9.0204	-0.048	9.024	0.015
22.5672	0.735	9.0612	0.036	8.3448	-0.006	9.0588	0.006	9.0564	-0.036	9.0528	0.015	9.054	-0.039	9.054	-0.039	9.0504	0.012	9.0444	0.012	9.0432	-0.027	9.0396	-0.006	9.0408	-0.03	9.0384	-0.057	9.0372	0	9.1044	-0.036	9.1032	0.039	9.0192	-0.018	9.0996	-0.024	9.102	-0.009	9.1032	-0.03
22.6488	0.687	9.1416	0.039	8.4288	-0.03	9.1392	-0.012	9.1368	0.021	9.1332	-0.015	9.1332	0.042	9.1332	0.042	9.1308	-0.024	9.1248	0.003	9.1236	0.033	9.12	0.012	9.12	0.03	9.1164	-0.027	9.12	-0.024	9.186	-0.009	9.1836	-0.024	9.0996	-0.027	9.1788	0.042	9.1824	0.015	9.1836	-0.009
22.7364	0.741	9.2232	-0.03	8.5104	0.042	9.2196	0.024	9.2172	0.012	9.2136	-0.003	9.2148	0.006	9.2148	0.006	9.2112	0.012	9.2064	-0.012	9.2028	-0.045	9.2004	-0.027	9.2004	-0.018	9.1956	0.021	9.2052	-0.006	9.2652	0.012	9.2616	-0.033	9.18	0.036	9.2592	-0.039	9.2616	-0.039	9.2628	0.006
22.8216	0.708	9.2988	0.033	8.5944	-0.006	9.2964	-0.009	9.294	-0.042	9.2916	0.009	9.2916	-0.024	9.2916	-0.024	9.2904	-0.018	9.2844	0.003	9.2808	-0.012	9.2796	-0.015	9.2796	-0.036	9.2736	-0.057	9.2856	-0.003	9.3372	-0.009	9.3348	0.024	9.2592	-0.009	9.3336	-0.012	9.336	0.03	9.3384	-0.018
22.9044	0.708	9.3708	0.036	8.6736	-0.042	9.3684	-0.003	9.3672	0.045	9.3648	-0.012	9.3648	0.012	9.3648	0.012	9.3636	-0.018	9.3576	-0.024	9.3528	0.018	9.3528	0.009	9.354	0.003	9.348	0.024	9.36	-0.033	9.4104	0.006	9.408	-0.006	9.3324	-0.045	9.4068	0.048	9.4092	0.015	9.4128	-0.009
22.9884	0.771	9.4452	0.006	8.7456	0.054	9.4416	0.027	9.4416	0.003	9.438	0.039	9.4392	0.021	9.4392	0.021	9.4392	0.027	9.432	0.021	9.426	-0.003	9.4272	-0.012	9.4284	0.006	9.4224	0.009	9.4344	0.039	9.486	0.042	9.4836	-0.003	9.4056	0.042	9.4836	-0.015	9.486	0.006	9.4896	0.036
23.07	0.744	9.5268	0.06	8.8188	-0.009	9.5208	0.045	9.5208	0.024	9.5184	0.045	9.5184	-0.009	9.5184	-0.009	9.5196	0.042	9.51	0.054	9.5052	0.018	9.5064	0.057	9.5076	0.009	9.5016	0.009	9.5124	0.036	9.57	-0.024	9.5676	0.036	9.4836	0.03	9.5664	0.003	9.57	0.024	9.5736	-0.024
23.148	0.711	9.6144	0.039	8.8956	0.009	9.6072	-0.015	9.6072	0.018	9.6036	-0.015	9.6048	0.027	9.6048	0.027	9.6048	-0.021	9.5952	-0.027	9.5904	0.033	9.5928	0.003	9.5928	0.033	9.5868	0.021	9.5964	-0.027	9.6552	-0.012	9.6528	-0.033	9.5664	-0.033	9.6528	0.015	9.6552	-0.021	9.6588	-0.021
23.2272	0.798	9.6972	-0.018	8.9784	0.03	9.69	0.027	9.6924	-0.009	9.6876	0.012	9.6876	-0.009	9.6876	-0.009	9.6888	0.015	9.6804	0	9.6756	-0.045	9.6768	-0.039	9.6768	-0.042	9.672	-0.018	9.6792	0.027	9.7356	0.021	9.7332	0	9.6528	0.021	9.7332	-0.027	9.7356	-0.021	9.7392	0.03
23.3088	0.75	9.7776	0.066	9.0624	-0.03	9.7704	0.018	9.7728	-0.009	9.768	0.03	9.768	0.018	9.768	0.018	9.768	-0.003	9.7596	0.033	9.756	0.048	9.7572	0.024	9.756	0.027	9.7524	-0.006	9.7572	0.009	9.8148	-0.045	9.8136	0.015	9.7332	0.009	9.8148	0.012	9.816	0.033	9.8208	-0.018
23.394	0.744	9.858	0	9.1428	0.009	9.8508	-0.03	9.8544	0.045	9.8484	-0.039	9.8496	0.018	9.8496	0.018	9.8484	-0.009	9.84	-0.021	9.8364	0.027	9.8388	0.018	9.8364	0.018	9.834	0.033	9.8376	-0.015	9.8928	-0.009	9.8928	-0.021	9.8136	-0.015	9.8928	0.015	9.8952	-0.033	9.9	-0.027
23.4744	0.783	9.9348	0.003	9.2232	0.024	9.9288	0.018	9.9312	-0.018	9.9264	0.027	9.9276	-0.003	9.9276	-0.003	9.9252	0.018	9.918	0.003	9.9156	-0.021	9.9156	-0.042	9.9144	-0.048	9.9132	-0.021	9.9144	0.018	9.966	0.033	9.9672	0	9.8928	0.018	9.9672	-0.036	9.9696	-0.009	9.9744	0.033
23.5548	0.771	10.0092	0.063	9.2988	-0.033	10.0032	0.033	10.0068	0.045	10.0008	0.009	10.002	0	10.002	0	10.0008	0.018	9.9936	0.063	9.99	0.024	9.9888	0.048	9.9876	0.039	9.99	0.009	9.9888	0.018	10.0428	-0.006	10.044	0.027	9.9672	-0.003	10.0428	0.042	10.0464	0.048	10.0512	-0.003
23.6352	0.75	10.0884	0.03	9.372	0.048	10.0824	0.003	10.086	0.045	10.08	-0.006	10.0788	0.063	10.0788	0.063	10.08	0.009	10.0716	-0.006	10.0692	0.039	10.0656	0.024	10.0644	0.03	10.068	0.03	10.0668	0.003	10.1256	0.024	10.1256	-0.021	10.044	-0.003	10.1256	0.03	10.128	-0.003	10.1328	0.015
23.7084	0.81	10.1724	0.033	9.4476	0.033	10.1676	0.066	10.1712	0.006	10.1652	0.054	10.1616	-0.015	10.1616	-0.015	10.1652	0.051	10.1568	0.033	10.1532	-0.018	10.1484	0.009	10.1484	-0.015	10.152	0.021	10.1496	0.048	10.2132	0.018	10.2144	0.039	10.1244	0.054	10.2144	-0.021	10.2168	-0.012	10.2216	0.012
23.7804	0.768	10.2612	0.033	9.528	-0.003	10.2576	0.003	10.26	-0.003	10.254	0.006	10.2504	0.036	10.2504	0.036	10.2552	-0.006	10.2456	0.003	10.242	0.03	10.2372	0.018	10.2384	0.021	10.2408	-0.024	10.2384	-0.018	10.3008	-0.039	10.302	-0.006	10.212	-0.009	10.3032	0.006	10.3044	0.03	10.308	-0.024
23.8548	0.807	10.3452	0	9.6144	0.045	10.3416	0.012	10.344	0.054	10.3368	-0.012	10.3356	0.024	10.3356	0.024	10.3392	-0.012	10.3308	-0.018	10.3284	-0.003	10.3236	0.009	10.3248	0.018	10.326	0.024	10.3248	-0.009	10.3836	0.033	10.3836	-0.021	10.3008	0	10.3848	0.033	10.3872	-0.021	10.3896	0.021
23.9352	0.822	10.4268	0.045	9.6984	0.012	10.422	0.039	10.4256	-0.009	10.4172	0.033	10.416	-0.003	10.416	-0.003	10.4196	0.063	10.4112	0.042	10.4088	0.012	10.4052	0.003	10.4064	-0.012	10.4064	0.018	10.4052	0.042	10.4652	0.021	10.4652	0.036	10.3824	0.006	10.4652	-0.018	10.4688	0.006	10.4724	0.021
24.0216	0.765	10.5072	0.045	9.7776	0.012	10.5012	-0.006	10.506	0.021	10.4964	-0.003	10.4964	0.021	10.4964	0.021	10.5	0.003	10.4916	0.006	10.4892	0.015	10.4856	0.024	10.4868	0.027	10.4868	-0.018	10.4856	-0.006	10.5432	-0.018	10.5432	0.006	10.4652	-0.012	10.5432	0.033	10.5468	0.006	10.5492	-0.024
24.1056	0.819	10.5828	-0.003	9.8592	0.033	10.5768	0.021	10.5804	0.024	10.572	0.003	10.5732	0.036	10.5732	0.036	10.5744	0.012	10.5672	-0.021	10.5648	-0.009	10.56	-0.003	10.5648	0.006	10.5624	0.036	10.5612	0.009	10.6176	0.03	10.6164	-0.015	10.5432	0.006	10.6176	0.003	10.62	-0.009	10.6224	0.045
24.1896	0.828	10.656	0.063	9.9372	0.024	10.65	0.06	10.6548	0.024	10.6464	0.063	10.6476	-0.012	10.6476	-0.012	10.6476	0.057	10.6404	0.057	10.6392	0	10.6332	0.021	10.6404	-0.003	10.6344	0.009	10.6356	0.045	10.692	0.042	10.692	0.051	10.6164	0.015	10.692	0.006	10.6932	0.045	10.6968	0.036
24.2712	0.759	10.7328	0.072	10.0116	-0.003	10.7268	0.018	10.7316	0.048	10.7232	0.024	10.7256	0.042	10.7256	0.042	10.7232	0.024	10.716	0.009	10.7148	0.057	10.71	0.054	10.7172	0.039	10.71	0	10.7124	-0.009	10.77	0.012	10.7712	0.027	10.692	-0.006	10.7712	0.045	10.7712	0.036	10.7748	-0.006
24.3444	0.855	10.8156	0.009	10.0908	0.081	10.8096	0.063	10.8132	0.045	10.8048	0.045	10.806	0.048	10.806	0.048	10.8048	0.03	10.7976	0.024	10.7952	0	10.7916	-0.003	10.7976	0.045	10.7904	0.054	10.7928	0.06	10.854	0.051	10.8552	-0.021	10.77	0.039	10.8552	-0.003	10.8552	-0.012	10.86	0.045
24.4176	0.837	10.8996	0.066	10.1748	0.015	10.8948	0.039	10.8996	-0.003	10.8912	0.033	10.8912	-0.003	10.8912	-0.003	10.89	0.045	10.8828	0.033	10.8804	0.006	10.878	0.027	10.8828	-0.018	10.8756	0	10.8768	0.03	10.9368	-0.018	10.9404	0.039	10.854	0.039	10.938	0	10.9392	0.03	10.9452	-0.015
24.4932	0.819	10.9824	0.078	10.2648	0	10.9788	0	10.9824	0.057	10.9752	0.012	10.974	0.03	10.974	0.03	10.9728	-0.006	10.9656	0.015	10.9632	0.045	10.9632	0.033	10.9644	0.066	10.9584	0.021	10.9608	-0.006	11.0172	0.03	11.0232	0.021	10.938	-0.033	11.0196	0.057	11.0232	0.012	11.028	-0.012
24.576	0.891	11.0652	0.003	10.3488	0.051	11.0628	0.039	11.0664	0.018	11.0592	0.033	11.0568	0.042	11.0568	0.042	11.0568	0.045	11.0484	0.009	11.0448	0.009	11.0472	-0.009	11.0472	-0.006	11.0412	0.036	11.0436	0.024	11.1012	0.03	11.1072	-0.012	11.022	0.048	11.1024	-0.021	11.1072	-0.033	11.1108	0.009
24.66	0.831	11.1468	0.045	10.4292	0.03	11.1444	0.012	11.1468	-0.009	11.1408	0.024	11.1384	-0.021	11.1384	-0.021	11.1396	0.021	11.1312	0.048	11.1264	-0.006	11.1312	0.015	11.13	-0.003	11.124	-0.021	11.1264	0.027	11.1804	-0.012	11.1852	0.021	11.106	0.015	11.1792	0.003	11.1852	0.03	11.1876	0.003
24.7392	0.831	11.2212	0.045	10.5096	-0.009	11.2188	-0.006	11.22	0.054	11.2152	-0.003	11.2128	0.045	11.2128	0.045	11.214	-0.006	11.2068	-0.003	11.2008	0.042	11.2068	0.021	11.2056	0.039	11.2008	0.03	11.202	-0.027	11.2548	0.015	11.2584	-0.003	11.1828	-0.021	11.2512	0.054	11.2584	0.024	11.2584	-0.003
24.8172	0.894	11.292	0.039	10.5852	0.075	11.2896	0.063	11.2908	0.033	11.286	0.048	11.2848	0.036	11.2848	0.036	11.2848	0.06	11.2788	0.027	11.2728	0.009	11.2776	0	11.2764	0.012	11.2728	0.033	11.274	0.051	11.328	0.069	11.3316	0.027	11.2548	0.024	11.3244	0.018	11.3304	-0.009	11.3292	0.054
24.8964	0.846	11.3664	0.081	10.6584	0.006	11.3628	0.06	11.364	0.042	11.3592	0.054	11.3592	0.012	11.3592	0.012	11.358	0.054	11.352	0.078	11.3472	0.045	11.3496	0.063	11.3496	0.036	11.346	0.009	11.3472	0.051	11.406	0.012	11.4072	0.057	11.3268	0.033	11.4024	0.036	11.4072	0.063	11.406	0.039
24.9708	0.882	11.448	0.06	10.734	0.048	11.4432	0.024	11.4456	0.078	11.4384	0.009	11.4396	0.057	11.4396	0.057	11.4384	0.021	11.43	0.027	11.4264	0.072	11.4288	0.042	11.4288	0.081	11.424	0.063	11.4252	0.024	11.4912	0.021	11.4912	0.003	11.4036	0.03	11.4876	0.042	11.4912	0.012	11.49	0.009
25.0476	0.936	11.5332	0.021	10.8156	0.054	11.5296	0.069	11.5308	0.015	11.5236	0.042	11.5248	0.012	11.5248	0.012	11.5236	0.072	11.5152	0.027	11.5128	0	11.5128	-0.003	11.514	-0.018	11.508	0.045	11.5104	0.039	11.5752	0.03	11.574	0.024	11.4876	0.051	11.5728	-0.012	11.574	-0.027	11.5752	0.03
25.1304	0.906	11.6172	0.078	10.9008	0.015	11.6124	0.057	11.6124	0.021	11.6064	0.048	11.6088	0.033	11.6088	0.033	11.6076	0.03	11.598	0.054	11.598	0.051	11.5944	0.033	11.5956	0.042	11.5908	-0.021	11.5944	0.018	11.658	0.033	11.6556	0.045	11.5716	0	11.6568	0.039	11.6556	0.051	11.6604	0.012
25.2204	0.906	11.7012	0.03	10.9836	0.051	11.6964	0.018	11.6964	0.081	11.6904	0.006	11.6928	0.057	11.6928	0.057	11.6916	0.012	11.6808	0.024	11.682	0.024	11.6772	0.045	11.6784	0.054	11.6736	0.066	11.6784	0.003	11.7384	0	11.7384	-0.015	11.6544	0.036	11.7396	0.018	11.7384	-0.024	11.7444	-0.006
25.3104	0.918	11.7804	0.033	11.0676	0.069	11.7768	0.048	11.7768	0.006	11.772	0.051	11.7744	0	11.7744	0	11.772	0.036	11.7612	0.021	11.7636	-0.009	11.76	-0.009	11.76	-0.006	11.7552	0	11.7588	0.048	11.8152	0.051	11.8152	0.021	11.736	0.03	11.8164	-0.018	11.8152	0.036	11.8224	0.045
25.3968	0.915	11.8536	0.06	11.1492	-0.024	11.8524	0.015	11.8524	0.06	11.8476	0.048	11.8488	0.027	11.8488	0.027	11.8464	0.054	11.838	0.051	11.8404	0.039	11.8356	0.057	11.8356	0.033	11.832	-0.006	11.8332	0.012	11.8896	0.021	11.8908	0.066	11.8128	0.009	11.8908	0.072	11.892	0.066	11.898	0.009
25.4808	0.903	11.9292	0.06	11.2224	0.078	11.9292	0.051	11.9292	0.075	11.9244	0.042	11.9256	0.099	11.9256	0.099	11.922	0.021	11.9148	0.042	11.916	0.051	11.9124	0.057	11.9112	0.084	11.9088	0.054	11.9088	0.039	11.97	0.063	11.97	0.021	11.8884	0.03	11.97	0.036	11.9712	0.006	11.9772	0.042
25.5588	0.957	12.0108	0.066	11.2932	0.054	12.0108	0.075	12.0108	0.03	12.006	0.057	12.0072	0.018	12.0072	0.018	12.0036	0.084	11.9964	0.069	11.9964	0.021	11.994	0.036	11.9928	0.015	11.9892	0.045	11.9904	0.075	12.0576	0.051	12.0576	0.054	11.9676	0.078	12.0564	0.039	12.06	0.036	12.0648	0.057
25.6308	0.921	12.0996	0.084	11.3676	0.015	12.0996	0.036	12.0996	0.057	12.0948	0.054	12.096	0.054	12.096	0.054	12.0924	0.036	12.0852	0.051	12.084	0.069	12.0816	0.048	12.0816	0.045	12.0768	0.012	12.0804	0.018	12.1476	-0.012	12.1476	0.027	12.0552	0.006	12.1476	0.051	12.15	0.036	12.156	-0.018
25.7028	0.975	12.1884	0.015	11.448	0.081	12.1872	0.054	12.1872	0.09	12.1824	0.012	12.1836	0.048	12.1836	0.048	12.18	0.003	12.174	0.003	12.1728	0.012	12.1692	0.024	12.1716	0.024	12.1656	0.057	12.1704	0.012	12.2328	0.048	12.2328	0.018	12.1452	0.027	12.2328	0.027	12.2352	-0.03	12.24	0.048
25.7784	0.993	12.2724	0.093	11.5344	0.048	12.2712	0.078	12.27	0.03	12.2664	0.066	12.2664	0.03	12.2664	0.03	12.2628	0.069	12.2592	0.054	12.2556	0.033	12.2508	0.015	12.2556	0.021	12.2496	0.039	12.2532	0.045	12.3156	0.021	12.3156	0.039	12.2304	0.039	12.3168	0.006	12.318	0.042	12.3228	0.045
25.8612	0.957	12.3564	0.063	11.6184	0.006	12.354	0.021	12.3528	0.057	12.3492	0.021	12.348	0.021	12.348	0.021	12.3456	0.009	12.3432	0.042	12.3384	0.051	12.3324	0.072	12.3384	0.045	12.3336	0.021	12.336	0	12.396	-0.009	12.3948	0.027	12.3132	0.024	12.396	0.063	12.3972	0.015	12.402	-0.015
25.9428	0.99	12.4332	0.012	11.7024	0.078	12.4308	0.042	12.4296	0.042	12.426	0.027	12.4236	0.06	12.4236	0.06	12.4224	0.015	12.42	-0.003	12.4152	0.009	12.4104	-0.021	12.4152	0.024	12.4116	0.033	12.4128	0.012	12.468	0.075	12.468	0.006	12.3936	0.009	12.468	0.003	12.4692	-0.003	12.474	0.06
26.0232	1.008	12.504	0.093	11.7828	0.03	12.5016	0.078	12.5016	0.057	12.498	0.084	12.4956	0.033	12.4956	0.033	12.4944	0.075	12.4908	0.075	12.4848	0.024	12.4836	0.066	12.486	0.042	12.4836	0.039	12.4848	0.081	12.54	0.036	12.5412	0.072	12.4668	0.072	12.54	0.042	12.5412	0.072	12.546	0.06
26.1048	0.954	12.5748	0.102	11.8584	0.03	12.5748	0.039	12.5748	0.096	12.57	0.054	12.5688	0.063	12.5688	0.063	12.57	0.024	12.564	0.039	12.5568	0.09	12.5592	0.078	12.5592	0.075	12.5556	0.057	12.558	0.021	12.6156	0.039	12.6168	0.042	12.54	0.03	12.6144	0.072	12.6168	0.063	12.6216	0.021
26.1816	1.02	12.6528	0.057	11.9352	0.105	12.6516	0.09	12.6528	0.054	12.6456	0.048	12.6456	0.072	12.6456	0.072	12.6492	0.06	12.6396	0.018	12.6336	0.033	12.6372	0.024	12.636	0.051	12.6324	0.072	12.6348	0.048	12.696	0.072	12.6972	0.039	12.6156	0.057	12.6948	0.039	12.696	0.015	12.702	0.048
26.2536	1.017	12.7356	0.108	12.018	0.051	12.7344	0.069	12.7356	0.03	12.7272	0.081	12.726	0.045	12.726	0.045	12.7332	0.069	12.7212	0.081	12.7164	0.057	12.72	0.045	12.7176	0.03	12.714	0.012	12.7164	0.078	12.7776	0.039	12.7788	0.051	12.696	0.051	12.7764	0.024	12.7764	0.063	12.7836	0.015
26.3292	1.014	12.8172	0.084	12.1068	0.045	12.8148	0.027	12.816	0.093	12.8088	0.018	12.8076	0.054	12.8076	0.054	12.8136	0.015	12.8016	0.045	12.7992	0.051	12.8004	0.051	12.798	0.06	12.7944	0.048	12.798	-0.003	12.8556	0.036	12.8568	0.021	12.7776	0.009	12.8532	0.069	12.8532	0.036	12.8604	0.045
26.4096	1.071	12.8976	0.063	12.1944	0.072	12.894	0.096	12.8952	0.054	12.888	0.069	12.8868	0.069	12.8868	0.069	12.8904	0.099	12.8796	0.039	12.8784	0.039	12.8784	0.024	12.876	0.036	12.8736	0.066	12.876	0.066	12.9348	0.081	12.9348	0.048	12.8556	0.063	12.9324	0.045	12.9324	0.063	12.9408	0.066
26.4948	1.032	12.9804	0.072	12.2784	0.054	12.9756	0.063	12.9768	0.048	12.9708	0.09	12.9672	0.042	12.9672	0.042	12.972	0.051	12.9612	0.087	12.9612	0.045	12.9588	0.072	12.9576	0.03	12.954	-0.006	12.9564	0.063	13.0164	0.015	13.0164	0.045	12.9348	0.051	13.0128	0.024	13.014	0.051	13.0212	0.036
26.5788	1.02	13.0596	0.075	12.3612	0.033	13.0524	0.018	13.0536	0.078	13.0488	0.006	13.0452	0.06	13.0452	0.06	13.0488	0.027	13.0416	0.024	13.0404	0.063	13.0392	0.051	13.038	0.06	13.0344	0.051	13.0356	0.021	13.0932	0.021	13.0932	0.018	13.0152	-0.012	13.0896	0.045	13.0908	0.024	13.0968	0.015
26.6628	1.095	13.134	0.048	12.4356	0.072	13.1256	0.099	13.1268	0.048	13.122	0.081	13.1196	0.042	13.1196	0.042	13.1232	0.087	13.1172	0.036	13.116	0.03	13.1136	0.024	13.1124	0.039	13.1088	0.066	13.1112	0.081	13.1676	0.123	13.1688	0.039	13.092	0.069	13.164	0.039	13.1652	0.036	13.1712	0.096
26.7468	1.053	13.2096	0.114	12.5064	0.036	13.2012	0.09	13.2012	0.081	13.1976	0.093	13.194	0.06	13.194	0.06	13.1964	0.078	13.1916	0.087	13.1892	0.072	13.1868	0.081	13.1856	0.054	13.1832	0.027	13.1856	0.048	13.2432	0.057	13.2456	0.105	13.1664	0.039	13.2396	0.063	13.2408	0.096	13.248	0.033
26.826	1.044	13.29	0.105	12.5796	0.099	13.2816	0.054	13.2816	0.12	13.2768	0.042	13.2732	0.114	13.2732	0.114	13.2768	0.045	13.2696	0.084	13.2672	0.075	13.2636	0.084	13.2636	0.129	13.2588	0.069	13.2624	0.048	13.326	0.051	13.3284	0.033	13.242	0.045	13.3224	0.075	13.3224	0.033	13.3308	0.039
26.9016	1.125	13.3764	0.066	12.6576	0.075	13.368	0.099	13.368	0.036	13.362	0.069	13.3596	0.036	13.3596	0.036	13.362	0.087	13.3548	0.06	13.3512	0.027	13.3476	0.042	13.3476	0.027	13.3428	0.072	13.3452	0.078	13.4112	0.045	13.4136	0.027	13.3236	0.099	13.4076	0.003	13.4076	0.036	13.416	0.078
26.9796	1.113	13.4592	0.105	12.7404	0.036	13.4532	0.045	13.4532	0.051	13.4448	0.075	13.446	0.051	13.446	0.051	13.4472	0.051	13.4388	0.087	13.434	0.066	13.4328	0.066	13.4328	0.06	13.428	0.021	13.4304	0.039	13.4928	0.042	13.4952	0.081	13.4088	0.03	13.4904	0.069	13.4904	0.093	13.4988	0.042
27.0636	1.107	13.542	0.081	12.8208	0.072	13.5348	0.081	13.5372	0.099	13.524	0.045	13.5324	0.096	13.5324	0.096	13.5312	0.048	13.5216	0.045	13.5168	0.072	13.5156	0.057	13.5156	0.087	13.5108	0.081	13.512	0.039	13.5768	0.072	13.5792	0.027	13.4916	0.03	13.5732	0.063	13.5756	0.018	13.5828	0.021
27.1524	1.128	13.6236	0.066	12.9	0.105	13.6176	0.084	13.62	0.036	13.6068	0.081	13.6176	0.021	13.6176	0.021	13.6152	0.063	13.6056	0.054	13.602	0.027	13.6008	0.033	13.6008	0.042	13.596	0.057	13.5972	0.075	13.6584	0.057	13.6584	0.033	13.5768	0.084	13.6524	0	13.6572	0.024	13.6632	0.063
27.2352	1.101	13.698	0.087	12.9804	0.027	13.6944	0.036	13.6956	0.075	13.6836	0.072	13.6944	0.054	13.6944	0.054	13.6908	0.072	13.6836	0.066	13.6812	0.06	13.6788	0.057	13.68	0.048	13.6752	0.03	13.6764	0.03	13.7316	0.006	13.7304	0.09	13.6572	0.033	13.7256	0.066	13.7316	0.087	13.7364	0.012
27.318	1.125	13.7712	0.084	13.0572	0.09	13.7664	0.081	13.7676	0.093	13.758	0.063	13.7676	0.108	13.7676	0.108	13.764	0.06	13.7568	0.039	13.7544	0.06	13.7532	0.054	13.7532	0.075	13.7484	0.075	13.7496	0.048	13.806	0.084	13.8036	0.057	13.7304	0.042	13.8	0.078	13.8072	0.033	13.812	0.093
27.3972	1.149	13.8468	0.108	13.1304	0.084	13.842	0.12	13.842	0.084	13.8348	0.108	13.842	0.045	13.842	0.045	13.8396	0.129	13.8312	0.096	13.83	0.048	13.8276	0.072	13.8288	0.051	13.8228	0.093	13.8264	0.102	13.8852	0.078	13.8816	0.081	13.8048	0.108	13.878	0.039	13.8876	0.078	13.8912	0.066
27.4704	1.131	13.9284	0.12	13.206	0.069	13.9236	0.057	13.9236	0.111	13.9176	0.093	13.9224	0.081	13.9224	0.081	13.9212	0.057	13.9116	0.105	13.9104	0.129	13.908	0.093	13.9092	0.09	13.9044	0.042	13.908	0.048	13.9716	0.069	13.968	0.072	13.884	0.063	13.9656	0.096	13.9752	0.063	13.9776	0.048
27.5424	1.197	14.0172	0.048	13.2864	0.108	14.0124	0.105	14.0112	0.09	14.0076	0.051	14.01	0.087	14.01	0.087	14.0088	0.087	13.9992	0.045	13.9968	0.054	13.9956	0.036	13.9968	0.066	13.9908	0.102	13.9968	0.066	14.058	0.057	14.058	0.012	13.9704	0.048	14.0544	0.06	14.064	0.024	14.064	0.06
27.618	1.182	14.1	0.096	13.374	0.063	14.0976	0.078	14.0976	0.06	14.0964	0.096	14.0952	0.066	14.0952	0.066	14.094	0.072	14.0856	0.078	14.0832	0.039	14.082	0.06	14.0844	0.042	14.0784	0.036	14.0832	0.081	14.1408	0.057	14.1432	0.072	14.058	0.075	14.1408	0.03	14.148	0.087	14.148	0.063
27.7008	1.176	14.1804	0.117	13.458	0.042	14.1804	0.045	14.1828	0.12	14.1816	0.048	14.178	0.054	14.178	0.054	14.178	0.06	14.1684	0.078	14.166	0.087	14.166	0.096	14.1672	0.075	14.1612	0.081	14.1672	0.054	14.2236	0.021	14.2272	0.063	14.142	0.03	14.2248	0.063	14.2308	0.051	14.232	0.027
27.786	1.212	14.2608	0.072	13.5408	0.129	14.2608	0.093	14.2644	0.063	14.2632	0.066	14.2596	0.09	14.2596	0.09	14.2596	0.066	14.25	0.042	14.2488	0.06	14.2476	0.03	14.2488	0.051	14.244	0.063	14.2488	0.06	14.3028	0.09	14.3052	0.018	14.2236	0.051	14.3052	0.048	14.3076	0.039	14.31	0.075
27.8688	1.23	14.3376	0.099	13.6236	0.051	14.3364	0.111	14.34	0.072	14.3376	0.084	14.334	0.045	14.334	0.045	14.3352	0.102	14.3268	0.102	14.3244	0.06	14.3244	0.075	14.3256	0.024	14.3196	0.036	14.3244	0.069	14.3772	0.09	14.3784	0.108	14.2992	0.072	14.3808	0.069	14.3796	0.102	14.3844	0.084
27.9528	1.185	14.4132	0.153	13.6992	0.063	14.4132	0.066	14.4156	0.126	14.412	0.078	14.4084	0.111	14.4084	0.111	14.4096	0.063	14.4012	0.096	14.3988	0.117	14.3976	0.093	14.4	0.111	14.3952	0.075	14.3988	0.057	14.4528	0.069	14.4552	0.069	14.3724	0.036	14.4564	0.09	14.4552	0.084	14.4588	0.054
28.0332	1.257	14.4936	0.078	13.7724	0.12	14.4924	0.12	14.4948	0.111	14.49	0.099	14.4864	0.09	14.4864	0.09	14.4876	0.12	14.4792	0.075	14.4768	0.069	14.4756	0.051	14.4768	0.066	14.472	0.108	14.4744	0.108	14.5332	0.099	14.5356	0.069	14.448	0.111	14.538	0.072	14.5356	0.066	14.5392	0.093
28.1064	1.221	14.58	0.135	13.848	0.102	14.5764	0.096	14.58	0.072	14.5752	0.126	14.5716	0.09	14.5716	0.09	14.5728	0.081	14.5632	0.117	14.5596	0.099	14.5584	0.09	14.5596	0.063	14.5548	0.057	14.556	0.09	14.6208	0.072	14.622	0.096	14.5296	0.072	14.6232	0.045	14.622	0.099	14.6256	0.078
28.1784	1.254	14.6688	0.105	13.9308	0.102	14.6604	0.063	14.6652	0.126	14.6604	0.03	14.658	0.093	14.658	0.093	14.658	0.054	14.6496	0.072	14.6472	0.093	14.6448	0.075	14.6448	0.087	14.6412	0.06	14.6424	0.06	14.7036	0.054	14.706	0.045	14.6184	0.039	14.7072	0.081	14.706	0.057	14.7084	0.024
28.254	1.278	14.7504	0.075	14.0196	0.102	14.7396	0.123	14.7444	0.087	14.7408	0.102	14.7396	0.102	14.7396	0.102	14.7384	0.099	14.7312	0.063	14.7288	0.045	14.7252	0.036	14.7252	0.051	14.7228	0.087	14.7252	0.081	14.784	0.117	14.7864	0.06	14.7036	0.099	14.7864	0.063	14.7864	0.057	14.7876	0.096
28.3356	1.272	14.8308	0.138	14.1048	0.066	14.8188	0.138	14.8248	0.084	14.82	0.126	14.8188	0.078	14.8188	0.078	14.8188	0.096	14.8104	0.108	14.8092	0.087	14.8056	0.108	14.8056	0.063	14.802	0.06	14.8056	0.081	14.8644	0.045	14.8668	0.087	14.7852	0.075	14.8668	0.072	14.868	0.081	14.868	0.057
28.4184	1.23	14.9064	0.105	14.1888	0.081	14.8968	0.063	14.9016	0.096	14.8968	0.042	14.8956	0.111	14.8956	0.111	14.8956	0.048	14.8884	0.063	14.8872	0.09	14.886	0.051	14.8848	0.108	14.8812	0.081	14.8836	0.015	14.94	0.06	14.9412	0.057	14.8668	0.033	14.94	0.093	14.9412	0.048	14.9424	0.03
28.4976	1.326	14.976	0.096	14.2692	0.105	14.9688	0.153	14.9724	0.096	14.9688	0.111	14.9676	0.069	14.9676	0.069	14.9676	0.105	14.9604	0.087	14.9592	0.063	14.958	0.072	14.9568	0.069	14.9532	0.105	14.9556	0.12	15.012	0.108	15.0144	0.09	14.9424	0.102	15.012	0.06	15.0132	0.075	15.0144	0.12
28.5792	1.299	15.048	0.159	14.3436	0.066	15.042	0.123	15.0456	0.099	15.0408	0.117	15.0396	0.093	15.0396	0.093	15.0408	0.114	15.0324	0.126	15.0312	0.132	15.03	0.111	15.0288	0.093	15.0252	0.075	15.0288	0.081	15.0876	0.081	15.09	0.111	15.0144	0.063	15.0876	0.084	15.0876	0.114	15.09	0.069
28.6584	1.293	15.126	0.108	14.418	0.117	15.1188	0.099	15.1236	0.138	15.1176	0.072	15.1176	0.123	15.1176	0.123	15.1176	0.087	15.1104	0.093	15.1092	0.087	15.1068	0.087	15.1056	0.132	15.102	0.105	15.1044	0.066	15.1692	0.108	15.1692	0.081	15.0888	0.081	15.168	0.123	15.1668	0.069	15.1704	0.09
28.7328	1.344	15.21	0.114	14.496	0.132	15.2028	0.144	15.2064	0.105	15.2016	0.114	15.2004	0.087	15.2004	0.087	15.2016	0.126	15.1944	0.09	15.192	0.081	15.1896	0.102	15.1896	0.078	15.1848	0.09	15.1872	0.132	15.2556	0.093	15.2532	0.087	15.168	0.114	15.252	0.048	15.2508	0.087	15.2544	0.087
28.8096	1.341	15.294	0.156	14.5812	0.096	15.288	0.084	15.2904	0.108	15.2856	0.099	15.2856	0.066	15.2856	0.066	15.2856	0.102	15.2796	0.102	15.2772	0.12	15.2748	0.093	15.2748	0.093	15.2712	0.066	15.2724	0.084	15.3384	0.051	15.336	0.093	15.252	0.075	15.3336	0.105	15.3312	0.075	15.3372	0.054
28.8912	1.344	15.3756	0.123	14.6664	0.093	15.3708	0.126	15.372	0.126	15.3672	0.087	15.3672	0.141	15.3672	0.141	15.3672	0.102	15.3612	0.06	15.3588	0.105	15.3576	0.087	15.3576	0.096	15.354	0.105	15.3528	0.069	15.42	0.09	15.4176	0.09	15.3336	0.072	15.4164	0.114	15.4128	0.078	15.4188	0.096
28.9812	1.38	15.4596	0.126	14.7468	0.129	15.4548	0.138	15.456	0.099	15.45	0.147	15.45	0.075	15.45	0.075	15.45	0.132	15.444	0.117	15.4416	0.075	15.4404	0.09	15.4404	0.081	15.4368	0.081	15.4344	0.129	15.5016	0.099	15.5004	0.096	15.414	0.117	15.4992	0.051	15.498	0.087	15.5016	0.12
29.07	1.35	15.54	0.15	14.8284	0.072	15.5376	0.063	15.5388	0.105	15.5316	0.078	15.5316	0.069	15.5316	0.069	15.5316	0.075	15.5244	0.096	15.5232	0.111	15.522	0.102	15.522	0.087	15.5184	0.069	15.5184	0.054	15.5796	0.039	15.5784	0.099	15.498	0.051	15.5784	0.099	15.5784	0.096	15.5808	0.039
29.1564	1.392	15.618	0.108	14.9052	0.111	15.6156	0.12	15.6156	0.132	15.6096	0.102	15.6084	0.123	15.6084	0.123	15.6096	0.096	15.6024	0.072	15.6	0.084	15.5988	0.066	15.5988	0.108	15.5952	0.111	15.5964	0.09	15.6564	0.117	15.6552	0.081	15.576	0.087	15.6564	0.114	15.6564	0.072	15.6588	0.117
29.2416	1.395	15.696	0.159	14.9772	0.111	15.6936	0.165	15.6948	0.105	15.6876	0.15	15.6876	0.096	15.6876	0.096	15.6888	0.144	15.6804	0.126	15.678	0.084	15.6756	0.117	15.6744	0.09	15.672	0.102	15.6744	0.126	15.7368	0.114	15.7356	0.141	15.6528	0.129	15.7368	0.078	15.7368	0.114	15.7404	0.114
29.3172	1.368	15.7776	0.171	15.048	0.108	15.7752	0.096	15.7764	0.15	15.7692	0.108	15.7704	0.111	15.7704	0.111	15.7716	0.087	15.762	0.123	15.7596	0.144	15.7572	0.15	15.7548	0.123	15.7536	0.099	15.756	0.102	15.8232	0.102	15.822	0.117	15.7332	0.078	15.822	0.117	15.8232	0.105	15.828	0.078
29.3892	1.44	15.8664	0.111	15.1248	0.141	15.8628	0.129	15.864	0.123	15.8556	0.093	15.8568	0.12	15.8568	0.12	15.8604	0.12	15.8496	0.081	15.846	0.105	15.8436	0.084	15.8412	0.117	15.84	0.141	15.8436	0.093	15.912	0.09	15.912	0.069	15.8208	0.108	15.9108	0.066	15.9132	0.048	15.9168	0.087
29.4624	1.455	15.9528	0.138	15.2088	0.132	15.9504	0.132	15.9504	0.081	15.9432	0.141	15.9444	0.081	15.9444	0.081	15.9468	0.123	15.9372	0.12	15.9336	0.093	15.9324	0.09	15.93	0.075	15.9288	0.054	15.9324	0.105	15.9972	0.111	15.9984	0.111	15.9096	0.105	15.996	0.09	15.9984	0.108	16.002	0.12
29.5404	1.434	16.038	0.156	15.294	0.075	16.0344	0.102	16.0344	0.159	16.0284	0.093	16.0296	0.111	16.0296	0.111	16.0308	0.09	16.0212	0.108	16.0188	0.12	16.0164	0.132	16.0152	0.123	16.014	0.102	16.0176	0.069	16.08	0.054	16.0812	0.093	15.9948	0.06	16.08	0.093	16.0812	0.093	16.086	0.057
29.6244	1.467	16.1196	0.099	15.3768	0.135	16.116	0.105	16.116	0.084	16.1112	0.111	16.1124	0.108	16.1124	0.108	16.1112	0.105	16.104	0.075	16.1016	0.081	16.098	0.066	16.098	0.114	16.0968	0.105	16.1016	0.102	16.1568	0.087	16.158	0.051	16.0776	0.111	16.1568	0.057	16.1568	0.057	16.1616	0.099
29.7036	1.467	16.1916	0.162	15.4608	0.108	16.1892	0.135	16.1892	0.099	16.1844	0.138	16.1856	0.087	16.1856	0.087	16.1844	0.135	16.1784	0.114	16.176	0.093	16.1712	0.108	16.1736	0.057	16.1712	0.066	16.176	0.102	16.2252	0.099	16.2252	0.135	16.1544	0.078	16.2252	0.078	16.224	0.114	16.2288	0.102
29.7828	1.473	16.2612	0.171	15.5412	0.105	16.2588	0.099	16.2576	0.171	16.2528	0.105	16.254	0.144	16.254	0.144	16.2528	0.084	16.2468	0.117	16.2444	0.15	16.2384	0.135	16.242	0.159	16.2396	0.114	16.2444	0.084	16.2948	0.114	16.2948	0.135	16.224	0.066	16.2948	0.126	16.2936	0.105	16.2984	0.096
29.8632	1.506	16.3344	0.12	15.618	0.126	16.3308	0.159	16.3296	0.147	16.3248	0.135	16.3248	0.132	16.3248	0.132	16.3248	0.156	16.3176	0.111	16.3152	0.093	16.3092	0.126	16.3128	0.132	16.3092	0.159	16.3152	0.144	16.3692	0.144	16.3692	0.126	16.2936	0.15	16.368	0.093	16.368	0.099	16.3728	0.132
29.9388	1.494	16.4124	0.198	15.6972	0.135	16.4076	0.165	16.4076	0.132	16.4016	0.18	16.4016	0.126	16.4016	0.126	16.4016	0.141	16.3932	0.138	16.3908	0.156	16.3848	0.129	16.3884	0.114	16.3848	0.087	16.3896	0.111	16.4496	0.12	16.4496	0.141	16.368	0.123	16.4484	0.087	16.4484	0.141	16.4532	0.135
30.012	1.503	16.4964	0.153	15.7788	0.12	16.4904	0.126	16.4904	0.183	16.4856	0.081	16.4844	0.144	16.4844	0.144	16.4844	0.099	16.4748	0.129	16.4724	0.126	16.4676	0.135	16.4712	0.147	16.4652	0.147	16.4724	0.084	16.5336	0.072	16.5348	0.09	16.4496	0.078	16.5324	0.153	16.5336	0.072	16.5372	0.072
30.0876	1.548	16.578	0.138	15.8676	0.153	16.572	0.141	16.5732	0.114	16.5684	0.141	16.5672	0.126	16.5672	0.126	16.5672	0.126	16.5588	0.102	16.5552	0.081	16.5504	0.084	16.5552	0.093	16.5492	0.093	16.5564	0.141	16.6164	0.147	16.6164	0.096	16.5348	0.123	16.614	0.096	16.6164	0.108	16.62	0.144
30.1692	1.563	16.6572	0.195	15.9552	0.099	16.6524	0.138	16.6536	0.144	16.65	0.144	16.6476	0.108	16.6476	0.108	16.6476	0.159	16.6404	0.162	16.6368	0.144	16.6296	0.15	16.6368	0.117	16.6308	0.12	16.638	0.132	16.6992	0.09	16.6992	0.144	16.6164	0.117	16.6968	0.099	16.7004	0.129	16.7016	0.09
30.2556	1.515	16.7388	0.162	16.0404	0.132	16.7328	0.117	16.7352	0.156	16.7316	0.099	16.7292	0.174	16.7292	0.174	16.7304	0.096	16.7232	0.09	16.7172	0.12	16.7112	0.126	16.7196	0.144	16.7148	0.114	16.7208	0.09	16.7784	0.102	16.7796	0.063	16.6992	0.099	16.776	0.114	16.7796	0.084	16.7808	0.072
30.3408	1.602	16.8156	0.15	16.122	0.141	16.8096	0.189	16.812	0.15	16.8084	0.12	16.806	0.114	16.806	0.114	16.8072	0.126	16.8	0.105	16.794	0.072	16.7904	0.111	16.7988	0.102	16.794	0.105	16.7988	0.117	16.8516	0.15	16.8528	0.135	16.7784	0.114	16.8492	0.102	16.8528	0.114	16.854	0.156
30.4248	1.581	16.8888	0.207	16.194	0.111	16.8828	0.141	16.8864	0.144	16.8804	0.156	16.878	0.129	16.878	0.129	16.8804	0.144	16.8732	0.168	16.8672	0.162	16.8648	0.138	16.8744	0.129	16.8684	0.126	16.8708	0.144	16.9248	0.105	16.926	0.144	16.8516	0.102	16.9236	0.12	16.9272	0.174	16.9296	0.105
30.5088	1.563	16.9644	0.162	16.2636	0.144	16.9584	0.165	16.9632	0.195	16.956	0.129	16.9548	0.183	16.9548	0.183	16.956	0.144	16.9488	0.126	16.9428	0.129	16.9416	0.144	16.95	0.144	16.944	0.165	16.9452	0.132	17.004	0.135	17.0052	0.099	16.9248	0.147	17.004	0.162	17.0076	0.105	17.01	0.117
30.5868	1.611	17.0484	0.189	16.3368	0.174	17.0424	0.201	17.046	0.129	17.0388	0.21	17.0376	0.144	17.0376	0.144	17.0376	0.174	17.0304	0.15	17.0244	0.12	17.0232	0.114	17.0316	0.12	17.0256	0.141	17.0268	0.159	17.0916	0.162	17.0928	0.123	17.004	0.153	17.0916	0.09	17.0952	0.12	17.0988	0.159
30.6636	1.62	17.1372	0.183	16.4136	0.117	17.1312	0.123	17.1336	0.153	17.1276	0.144	17.1264	0.096	17.1264	0.096	17.1264	0.135	17.1192	0.156	17.1132	0.15	17.1132	0.174	17.1192	0.138	17.1132	0.102	17.1156	0.123	17.1792	0.105	17.1804	0.129	17.0904	0.105	17.1792	0.123	17.1828	0.129	17.1864	0.06
30.7428	1.62	17.2224	0.153	16.4964	0.147	17.2152	0.132	17.2164	0.156	17.2116	0.12	17.2092	0.15	17.2092	0.15	17.2104	0.12	17.2032	0.084	17.1996	0.129	17.1996	0.096	17.2032	0.123	17.1984	0.147	17.2008	0.096	17.2608	0.132	17.262	0.075	17.178	0.108	17.2608	0.126	17.2656	0.093	17.268	0.129
30.8268	1.674	17.3028	0.18	16.578	0.162	17.2956	0.204	17.2968	0.144	17.292	0.186	17.2884	0.141	17.2884	0.141	17.2908	0.168	17.2824	0.159	17.28	0.111	17.28	0.126	17.2836	0.12	17.2788	0.141	17.2812	0.165	17.3412	0.132	17.3424	0.135	17.2596	0.141	17.3412	0.099	17.346	0.108	17.3484	0.117
30.912	1.62	17.3808	0.195	16.6584	0.123	17.376	0.111	17.3748	0.171	17.37	0.123	17.3676	0.129	17.3676	0.129	17.37	0.108	17.3628	0.141	17.358	0.153	17.3616	0.168	17.3628	0.147	17.358	0.09	17.3604	0.105	17.4168	0.093	17.418	0.129	17.3412	0.075	17.4168	0.12	17.4204	0.126	17.4228	0.093
30.9936	1.692	17.4528	0.156	16.74	0.153	17.4492	0.165	17.448	0.18	17.4432	0.141	17.4408	0.153	17.4408	0.153	17.4444	0.126	17.4372	0.135	17.4324	0.126	17.4384	0.108	17.4372	0.156	17.4312	0.177	17.4348	0.135	17.4888	0.15	17.4888	0.105	17.4168	0.093	17.4888	0.141	17.4912	0.123	17.4936	0.147
31.0752	1.707	17.526	0.225	16.8156	0.162	17.5224	0.207	17.5224	0.135	17.5164	0.207	17.5152	0.162	17.5152	0.162	17.5176	0.183	17.5104	0.159	17.5056	0.144	17.5128	0.141	17.5104	0.114	17.5044	0.114	17.508	0.159	17.5644	0.15	17.5644	0.168	17.4876	0.159	17.5632	0.102	17.5656	0.153	17.568	0.138
31.1544	1.65	17.604	0.234	16.8888	0.135	17.6004	0.168	17.6004	0.213	17.5944	0.15	17.5932	0.168	17.5932	0.168	17.5968	0.132	17.5872	0.186	17.5836	0.162	17.5908	0.189	17.5884	0.192	17.5812	0.147	17.5848	0.126	17.6448	0.135	17.646	0.141	17.5632	0.117	17.6448	0.174	17.6472	0.147	17.6484	0.141
31.2264	1.725	17.6892	0.177	16.9656	0.177	17.6856	0.186	17.6856	0.165	17.6784	0.171	17.6784	0.183	17.6784	0.183	17.6808	0.168	17.6712	0.135	17.6676	0.153	17.6736	0.141	17.6712	0.162	17.6652	0.186	17.6676	0.144	17.7312	0.165	17.7324	0.114	17.6436	0.156	17.7312	0.138	17.7336	0.123	17.736	0.138
31.2984	1.782	17.778	0.198	17.0496	0.183	17.772	0.18	17.7744	0.141	17.766	0.189	17.766	0.141	17.766	0.141	17.7684	0.174	17.7588	0.159	17.7552	0.129	17.7624	0.144	17.7588	0.117	17.7528	0.114	17.754	0.165	17.8176	0.147	17.8188	0.165	17.73	0.156	17.8164	0.114	17.82	0.141	17.8224	0.138
31.3764	1.737	17.862	0.204	17.1384	0.111	17.8524	0.165	17.8584	0.21	17.85	0.138	17.85	0.162	17.85	0.162	17.85	0.126	17.844	0.144	17.8404	0.165	17.8476	0.171	17.8428	0.165	17.8368	0.138	17.8392	0.117	17.8992	0.105	17.9016	0.138	17.8152	0.102	17.9004	0.153	17.9028	0.147	17.9064	0.12
31.4628	1.809	17.946	0.153	17.2224	0.174	17.9328	0.201	17.9424	0.189	17.934	0.165	17.934	0.186	17.934	0.186	17.9316	0.177	17.928	0.156	17.9232	0.138	17.9316	0.141	17.9256	0.192	17.9208	0.186	17.9232	0.171	17.9832	0.177	17.9868	0.123	17.8992	0.153	17.9844	0.123	17.9868	0.096	17.9916	0.165
31.5492	1.773	18.0276	0.219	17.3016	0.156	18.0144	0.183	18.024	0.15	18.0168	0.177	18.0168	0.123	18.0168	0.123	18.0132	0.156	18.0108	0.147	18.006	0.15	18.0132	0.144	18.0084	0.105	18.0036	0.12	18.006	0.141	18.0624	0.12	18.066	0.144	17.9844	0.144	18.0624	0.096	18.0648	0.177	18.0708	0.129
31.6332	1.773	18.1032	0.222	17.3796	0.141	18.0936	0.171	18.1008	0.195	18.0936	0.147	18.0924	0.186	18.0924	0.186	18.0888	0.132	18.0888	0.144	18.0852	0.174	18.09	0.165	18.0864	0.195	18.0804	0.15	18.0828	0.108	18.1392	0.144	18.1416	0.123	18.0636	0.105	18.1392	0.198	18.1404	0.141	18.1464	0.129
31.7148	1.842	18.18	0.198	17.4516	0.183	18.1728	0.213	18.1776	0.18	18.1716	0.189	18.168	0.198	18.168	0.198	18.1668	0.198	18.1656	0.156	18.1644	0.144	18.1656	0.15	18.1632	0.156	18.1572	0.177	18.1596	0.168	18.2184	0.177	18.2196	0.165	18.1392	0.195	18.2172	0.15	18.2184	0.12	18.2244	0.18
31.7916	1.815	18.2592	0.246	17.5248	0.186	18.2532	0.183	18.258	0.18	18.2508	0.213	18.2472	0.153	18.2472	0.153	18.2472	0.186	18.2448	0.213	18.2472	0.183	18.2436	0.171	18.2424	0.159	18.2364	0.15	18.2376	0.198	18.3012	0.147	18.3012	0.192	18.2184	0.144	18.3	0.162	18.3012	0.189	18.306	0.156
31.8624	1.803	18.3432	0.21	17.604	0.18	18.3372	0.171	18.3408	0.216	18.3336	0.162	18.3324	0.198	18.3324	0.198	18.3324	0.168	18.3276	0.144	18.3324	0.186	18.3252	0.174	18.324	0.198	18.3192	0.192	18.3204	0.126	18.3852	0.111	18.3852	0.132	18.3	0.147	18.3852	0.162	18.3864	0.12	18.3912	0.099
31.9332	1.911	18.426	0.18	17.6904	0.225	18.4212	0.192	18.4236	0.165	18.4164	0.189	18.4164	0.189	18.4164	0.189	18.4164	0.168	18.4104	0.15	18.414	0.129	18.408	0.129	18.4068	0.12	18.402	0.135	18.4044	0.177	18.4644	0.177	18.4644	0.15	18.3852	0.177	18.4656	0.129	18.4656	0.126	18.4704	0.186
32.0088	1.884	18.5052	0.231	17.7792	0.141	18.5016	0.174	18.5028	0.198	18.4968	0.195	18.498	0.15	18.498	0.15	18.4944	0.204	18.4896	0.207	18.492	0.183	18.486	0.186	18.486	0.156	18.4824	0.15	18.4848	0.168	18.5436	0.129	18.5436	0.201	18.4644	0.129	18.5448	0.165	18.5448	0.174	18.5496	0.138
32.0916	1.842	18.5868	0.198	17.8632	0.189	18.582	0.174	18.5844	0.201	18.5772	0.183	18.5784	0.216	18.5784	0.216	18.5748	0.168	18.57	0.162	18.5712	0.186	18.5652	0.171	18.5664	0.207	18.5616	0.189	18.564	0.153	18.6228	0.123	18.624	0.102	18.5424	0.162	18.6228	0.156	18.624	0.126	18.6276	0.135
32.1744	1.92	18.6636	0.186	17.9484	0.195	18.66	0.225	18.6612	0.171	18.6564	0.192	18.6564	0.147	18.6564	0.147	18.6528	0.177	18.648	0.153	18.648	0.12	18.6444	0.123	18.6444	0.108	18.6408	0.144	18.6432	0.177	18.6972	0.171	18.6972	0.147	18.6216	0.18	18.6948	0.105	18.696	0.147	18.6996	0.168
32.2548	1.914	18.7356	0.261	18.03	0.159	18.7308	0.183	18.732	0.213	18.7284	0.192	18.7284	0.162	18.7284	0.162	18.7248	0.177	18.72	0.21	18.7188	0.201	18.7152	0.204	18.7164	0.195	18.7128	0.132	18.7152	0.156	18.768	0.159	18.768	0.189	18.6948	0.117	18.7644	0.189	18.7668	0.201	18.7692	0.15
32.3376	1.932	18.8088	0.207	18.1068	0.195	18.804	0.225	18.804	0.243	18.8016	0.183	18.7992	0.234	18.7992	0.234	18.7956	0.198	18.792	0.18	18.7884	0.195	18.786	0.204	18.7872	0.18	18.7836	0.219	18.786	0.18	18.8412	0.183	18.8424	0.147	18.7656	0.192	18.8388	0.213	18.8412	0.15	18.8436	0.183
32.4168	1.962	18.8856	0.252	18.1836	0.243	18.8808	0.255	18.882	0.171	18.8772	0.24	18.8736	0.222	18.8736	0.222	18.8724	0.231	18.8676	0.195	18.8652	0.174	18.8616	0.162	18.8628	0.159	18.8592	0.177	18.8628	0.207	18.9228	0.216	18.9228	0.183	18.84	0.192	18.9204	0.135	18.9216	0.171	18.9264	0.201
32.4924	1.968	18.9696	0.255	18.2628	0.159	18.9624	0.189	18.966	0.234	18.9588	0.18	18.9552	0.201	18.9552	0.201	18.9552	0.183	18.9504	0.219	18.948	0.201	18.9444	0.24	18.9468	0.195	18.9408	0.174	18.9456	0.159	19.0092	0.12	19.0092	0.189	18.9204	0.159	19.008	0.183	19.008	0.165	19.014	0.111
32.5716	2.01	19.0536	0.207	18.3456	0.198	19.0452	0.204	19.0512	0.195	19.044	0.195	19.0428	0.225	19.0428	0.225	19.0416	0.153	19.0356	0.165	19.0332	0.174	19.0296	0.156	19.0332	0.183	19.0272	0.201	19.032	0.168	19.0932	0.195	19.0932	0.138	19.008	0.159	19.092	0.165	19.0932	0.129	19.098	0.168
32.6568	2.052	19.1364	0.255	18.4284	0.222	19.1268	0.261	19.134	0.186	19.1268	0.228	19.128	0.168	19.128	0.168	19.1256	0.231	19.1184	0.204	19.1172	0.171	19.1136	0.174	19.116	0.141	19.1112	0.168	19.1148	0.198	19.1772	0.189	19.1772	0.201	19.092	0.183	19.176	0.129	19.176	0.195	19.182	0.18
32.7468	1.989	19.2204	0.264	18.5076	0.186	19.212	0.18	19.218	0.228	19.212	0.198	19.2132	0.21	19.2132	0.21	19.212	0.186	19.2036	0.216	19.2012	0.219	19.1988	0.216	19.2	0.195	19.1964	0.18	19.1988	0.159	19.26	0.147	19.2612	0.162	19.176	0.159	19.2588	0.165	19.2588	0.186	19.2648	0.12
32.8344	2.052	19.3008	0.189	18.588	0.222	19.2948	0.234	19.2984	0.213	19.296	0.186	19.2948	0.204	19.2948	0.204	19.296	0.195	19.2864	0.153	19.284	0.177	19.2828	0.18	19.2828	0.195	19.2792	0.213	19.2816	0.162	19.3392	0.213	19.3392	0.171	19.2588	0.177	19.3368	0.189	19.3368	0.132	19.344	0.186
32.9172	2.073	19.3788	0.276	18.666	0.216	19.3764	0.258	19.3764	0.195	19.3752	0.246	19.3716	0.207	19.3716	0.207	19.3764	0.243	19.3644	0.204	19.3632	0.201	19.362	0.174	19.362	0.159	19.3584	0.153	19.3608	0.21	19.4184	0.216	19.4184	0.216	19.3368	0.171	19.4148	0.18	19.4148	0.228	19.422	0.213
32.9976	2.067	19.4604	0.273	18.738	0.186	19.4592	0.234	19.4568	0.255	19.4556	0.204	19.4508	0.243	19.4508	0.243	19.458	0.198	19.4448	0.216	19.4436	0.24	19.4424	0.24	19.4412	0.21	19.4376	0.204	19.44	0.183	19.5012	0.15	19.5012	0.195	19.4148	0.177	19.4988	0.213	19.4976	0.189	19.506	0.15
33.0708	2.121	19.5468	0.231	18.8112	0.24	19.5492	0.234	19.5432	0.222	19.5384	0.21	19.5348	0.261	19.5348	0.261	19.5456	0.219	19.5288	0.198	19.5276	0.186	19.5264	0.186	19.5264	0.219	19.5216	0.228	19.524	0.195	19.59	0.204	19.59	0.156	19.4976	0.195	19.5876	0.18	19.5864	0.162	19.5948	0.18
33.144	2.145	19.638	0.261	18.888	0.234	19.6392	0.219	19.6332	0.216	19.626	0.24	19.6248	0.174	19.6248	0.174	19.6344	0.213	19.6188	0.219	19.6176	0.168	19.6152	0.189	19.6152	0.153	19.6104	0.162	19.6128	0.213	19.6776	0.18	19.6776	0.201	19.5864	0.198	19.674	0.144	19.6752	0.186	19.68	0.168
33.2196	2.124	19.722	0.261	18.9708	0.204	19.722	0.198	19.7172	0.225	19.7088	0.201	19.7088	0.216	19.7088	0.216	19.716	0.186	19.7028	0.183	19.7004	0.222	19.6992	0.198	19.6992	0.21	19.6956	0.201	19.698	0.147	19.758	0.162	19.7568	0.165	19.674	0.135	19.7532	0.219	19.7568	0.186	19.758	0.165
33.2988	2.19	19.8	0.225	19.0548	0.249	19.7988	0.264	19.7964	0.234	19.7868	0.222	19.7868	0.231	19.7868	0.231	19.7928	0.21	19.782	0.192	19.7784	0.171	19.776	0.192	19.7784	0.198	19.7748	0.207	19.776	0.216	19.836	0.222	19.8336	0.171	19.7556	0.219	19.8312	0.174	19.836	0.147	19.836	0.213
33.3828	2.163	19.8744	0.27	19.1364	0.213	19.8744	0.225	19.872	0.204	19.8636	0.24	19.8636	0.192	19.8636	0.192	19.8684	0.216	19.8588	0.243	19.8552	0.231	19.8528	0.21	19.8552	0.177	19.8528	0.156	19.8528	0.207	19.908	0.186	19.9044	0.216	19.8336	0.183	19.9044	0.174	19.9092	0.204	19.9104	0.162
33.4632	2.157	19.944	0.279	19.2204	0.225	19.944	0.222	19.9428	0.255	19.9356	0.195	19.9344	0.234	19.9344	0.234	19.938	0.201	19.9296	0.204	19.926	0.24	19.9236	0.21	19.926	0.234	19.9236	0.219	19.9248	0.15	19.9764	0.192	19.9728	0.198	19.9068	0.174	19.9728	0.252	19.9776	0.201	19.98	0.204
33.5448	2.262	20.0136	0.267	19.302	0.243	20.0136	0.288	20.0124	0.258	20.0064	0.258	20.0052	0.255	20.0052	0.255	20.0064	0.255	19.9992	0.207	19.9956	0.21	19.9932	0.21	19.9956	0.195	19.992	0.216	19.9944	0.243	20.0472	0.246	20.0436	0.204	19.9752	0.243	20.046	0.189	20.0484	0.207	20.0508	0.24
33.6264	2.208	20.0892	0.309	19.3812	0.237	20.0868	0.246	20.0868	0.267	20.0808	0.267	20.0808	0.21	20.0808	0.21	20.082	0.258	20.0724	0.285	20.07	0.243	20.0676	0.255	20.07	0.234	20.0652	0.201	20.0676	0.234	20.1252	0.195	20.1228	0.249	20.0472	0.207	20.1228	0.225	20.1264	0.228	20.1288	0.189
33.702	2.199	20.1708	0.297	19.4616	0.225	20.1672	0.267	20.1684	0.264	20.1612	0.237	20.1624	0.273	20.1624	0.273	20.1636	0.243	20.154	0.228	20.1516	0.255	20.148	0.24	20.1504	0.252	20.1444	0.258	20.1468	0.213	20.208	0.192	20.208	0.204	20.1252	0.207	20.2068	0.243	20.2116	0.189	20.214	0.177
33.7752	2.313	20.2572	0.267	19.548	0.273	20.2524	0.288	20.2548	0.234	20.2476	0.264	20.25	0.234	20.25	0.234	20.25	0.252	20.2404	0.213	20.238	0.183	20.2356	0.189	20.2368	0.201	20.232	0.222	20.2332	0.255	20.292	0.228	20.2944	0.195	20.2092	0.243	20.2932	0.159	20.2968	0.186	20.3004	0.234
33.8508	2.277	20.3412	0.303	19.6368	0.207	20.3364	0.234	20.3388	0.237	20.3304	0.231	20.3352	0.213	20.3352	0.213	20.3328	0.234	20.3244	0.258	20.322	0.222	20.3208	0.243	20.3208	0.213	20.3172	0.168	20.3184	0.171	20.3724	0.183	20.3748	0.231	20.2932	0.189	20.3736	0.219	20.3784	0.249	20.3832	0.162
33.9336	2.301	20.4216	0.285	19.7196	0.234	20.418	0.258	20.4204	0.276	20.412	0.24	20.4192	0.267	20.4192	0.267	20.4132	0.216	20.4048	0.231	20.4024	0.249	20.4012	0.246	20.4012	0.258	20.3976	0.24	20.3988	0.207	20.4552	0.252	20.4576	0.195	20.3724	0.207	20.4552	0.243	20.4612	0.165	20.466	0.195
34.0212	2.355	20.5032	0.273	19.7988	0.273	20.5008	0.276	20.502	0.225	20.4948	0.258	20.5032	0.219	20.5032	0.219	20.496	0.273	20.4864	0.225	20.4852	0.198	20.484	0.195	20.4828	0.174	20.4792	0.228	20.4804	0.246	20.5356	0.219	20.538	0.198	20.454	0.225	20.5356	0.174	20.5404	0.186	20.5464	0.216
34.1052	2.316	20.58	0.303	19.8756	0.219	20.5776	0.234	20.5788	0.264	20.5728	0.231	20.58	0.21	20.58	0.21	20.5728	0.219	20.5656	0.249	20.5632	0.252	20.5608	0.255	20.5608	0.225	20.5572	0.18	20.5572	0.195	20.6124	0.204	20.6148	0.228	20.5344	0.201	20.6112	0.231	20.616	0.237	20.622	0.183
34.1892	2.373	20.6556	0.285	19.9464	0.243	20.6532	0.291	20.6544	0.303	20.6484	0.255	20.6532	0.264	20.6532	0.264	20.6472	0.237	20.64	0.231	20.6376	0.252	20.6364	0.246	20.6364	0.27	20.6328	0.27	20.6328	0.225	20.6892	0.249	20.6916	0.201	20.61	0.216	20.6892	0.24	20.6916	0.195	20.6976	0.21
34.2696	2.397	20.7324	0.324	20.0172	0.303	20.73	0.291	20.7312	0.252	20.7264	0.309	20.7288	0.258	20.7288	0.258	20.724	0.288	20.7168	0.249	20.7132	0.249	20.712	0.225	20.7132	0.231	20.7096	0.222	20.7096	0.273	20.7684	0.255	20.772	0.252	20.6868	0.237	20.7684	0.21	20.7708	0.228	20.7768	0.246
34.344	2.388	20.8164	0.342	20.0928	0.234	20.8128	0.246	20.8128	0.312	20.808	0.255	20.8092	0.237	20.8092	0.237	20.8056	0.258	20.7984	0.282	20.7948	0.267	20.7936	0.276	20.7948	0.246	20.79	0.243	20.79	0.222	20.8536	0.195	20.856	0.231	20.766	0.219	20.8536	0.228	20.856	0.234	20.8608	0.168
34.4172	2.448	20.9004	0.264	20.1744	0.297	20.8968	0.27	20.8956	0.27	20.8932	0.249	20.8932	0.264	20.8932	0.264	20.8908	0.204	20.8824	0.228	20.88	0.222	20.8776	0.225	20.8788	0.261	20.874	0.246	20.8752	0.21	20.9364	0.24	20.9388	0.186	20.8512	0.219	20.9352	0.216	20.9388	0.174	20.9412	0.216
34.4976	2.478	20.9808	0.306	20.2608	0.264	20.976	0.315	20.9748	0.255	20.9712	0.276	20.9724	0.228	20.9724	0.228	20.9712	0.297	20.9628	0.246	20.9604	0.213	20.9592	0.219	20.9604	0.21	20.9544	0.21	20.9568	0.249	21.0144	0.276	21.0168	0.27	20.934	0.231	21.0132	0.222	21.018	0.243	21.0204	0.231
34.584	2.445	21.06	0.342	20.3436	0.24	21.0552	0.294	21.054	0.303	21.0492	0.273	21.0504	0.273	21.0504	0.273	21.0504	0.228	21.042	0.27	21.0408	0.303	21.0384	0.273	21.0396	0.285	21.0336	0.228	21.036	0.237	21.096	0.219	21.0972	0.216	21.0132	0.21	21.0948	0.258	21.0996	0.222	21.1008	0.204
34.6716	2.508	21.138	0.249	20.424	0.285	21.1332	0.267	21.1332	0.276	21.1284	0.234	21.1296	0.264	21.1296	0.264	21.1296	0.246	21.1224	0.219	21.12	0.219	21.1188	0.228	21.12	0.243	21.114	0.255	21.1152	0.231	21.1728	0.237	21.1728	0.201	21.0936	0.234	21.1704	0.213	21.1752	0.192	21.1776	0.234
34.7532	2.493	21.2088	0.345	20.5056	0.267	21.2052	0.27	21.2052	0.261	21.2016	0.309	21.2016	0.249	21.2016	0.249	21.2016	0.282	21.1956	0.285	21.1932	0.258	21.192	0.24	21.1932	0.24	21.1872	0.213	21.1896	0.252	21.2436	0.258	21.2424	0.273	21.1692	0.228	21.2424	0.213	21.2472	0.267	21.2496	0.258
34.8348	2.514	21.2808	0.354	20.5836	0.24	21.276	0.288	21.2772	0.324	21.2748	0.285	21.2736	0.285	21.2736	0.285	21.2724	0.261	21.2664	0.294	21.264	0.297	21.264	0.303	21.264	0.282	21.2592	0.294	21.2604	0.255	21.318	0.246	21.3156	0.261	21.2412	0.216	21.3168	0.3	21.3228	0.246	21.3252	0.219
34.9128	2.556	21.3576	0.318	20.658	0.318	21.3528	0.33	21.3552	0.306	21.3504	0.3	21.3504	0.324	21.3504	0.324	21.3504	0.303	21.342	0.237	21.3396	0.255	21.3396	0.252	21.3396	0.267	21.3348	0.285	21.336	0.285	21.3984	0.303	21.396	0.222	21.3156	0.276	21.3984	0.246	21.4044	0.222	21.4056	0.288
34.9884	2.58	21.4428	0.369	20.736	0.273	21.4392	0.345	21.4416	0.303	21.4356	0.315	21.4344	0.267	21.4344	0.267	21.4344	0.312	21.4248	0.315	21.4224	0.27	21.4224	0.291	21.4224	0.252	21.4176	0.249	21.42	0.279	21.4872	0.237	21.4848	0.279	21.3972	0.279	21.4884	0.234	21.4944	0.27	21.4956	0.225
35.0652	2.568	21.5328	0.342	20.8176	0.282	21.5292	0.264	21.5316	0.294	21.5268	0.273	21.5256	0.312	21.5256	0.312	21.5256	0.246	21.5148	0.261	21.5136	0.3	21.5124	0.285	21.5124	0.3	21.5064	0.273	21.51	0.234	21.576	0.231	21.5736	0.258	21.4872	0.225	21.5796	0.267	21.582	0.219	21.5844	0.198
35.1456	2.679	21.6192	0.306	20.9028	0.291	21.618	0.315	21.6192	0.312	21.6156	0.288	21.6132	0.285	21.6132	0.285	21.6132	0.288	21.6036	0.24	21.6024	0.225	21.6012	0.237	21.6	0.243	21.594	0.291	21.6	0.288	21.6624	0.273	21.66	0.246	21.5772	0.273	21.6684	0.228	21.6684	0.237	21.6708	0.276
35.2308	2.634	21.7044	0.36	20.9808	0.27	21.7044	0.282	21.7056	0.291	21.702	0.309	21.6996	0.258	21.6996	0.258	21.6984	0.276	21.69	0.312	21.69	0.279	21.6876	0.27	21.6864	0.249	21.6804	0.228	21.6864	0.261	21.7464	0.234	21.7452	0.258	21.6636	0.225	21.7524	0.222	21.7524	0.273	21.7548	0.213
35.3124	2.646	21.7872	0.327	21.06	0.297	21.786	0.288	21.7872	0.33	21.7836	0.279	21.7824	0.297	21.7824	0.297	21.78	0.258	21.774	0.264	21.7728	0.282	21.7704	0.276	21.7692	0.291	21.7656	0.261	21.7704	0.234	21.8256	0.243	21.8244	0.252	21.7488	0.234	21.828	0.279	21.8292	0.228	21.8316	0.219
35.3892	2.733	21.864	0.333	21.138	0.312	21.8628	0.351	21.864	0.294	21.8604	0.321	21.8592	0.312	21.8592	0.312	21.8556	0.312	21.8508	0.255	21.8508	0.261	21.8472	0.225	21.8448	0.24	21.8436	0.285	21.846	0.276	21.9012	0.291	21.9012	0.249	21.828	0.255	21.9024	0.237	21.9048	0.243	21.9072	0.282
35.4696	2.694	21.9408	0.396	21.21	0.279	21.9384	0.321	21.9396	0.318	21.936	0.321	21.9348	0.267	21.9348	0.267	21.9312	0.3	21.9264	0.33	21.9252	0.291	21.9228	0.306	21.9192	0.288	21.9204	0.246	21.9204	0.279	21.978	0.252	21.978	0.297	21.9024	0.27	21.9792	0.285	21.9816	0.291	21.984	0.243
35.5452	2.715	22.02	0.36	21.282	0.312	22.0164	0.312	22.0188	0.342	22.0128	0.297	22.0128	0.342	22.0128	0.342	22.0104	0.288	22.0032	0.285	22.002	0.318	22.0008	0.312	21.9972	0.327	21.9984	0.294	21.9984	0.255	22.0608	0.279	22.0608	0.261	21.9792	0.285	22.0608	0.297	22.0632	0.243	22.0668	0.258
35.616	2.814	22.104	0.348	21.36	0.354	22.0992	0.369	22.1028	0.303	22.0968	0.342	22.0968	0.312	22.0968	0.312	22.0956	0.342	22.0872	0.306	22.0848	0.276	22.0848	0.27	22.0812	0.267	22.0812	0.294	22.0812	0.315	22.146	0.303	22.1472	0.273	22.062	0.285	22.146	0.219	22.1484	0.243	22.152	0.279
35.6892	2.775	22.188	0.387	21.4464	0.288	22.182	0.306	22.1868	0.3	22.1796	0.306	22.1808	0.294	22.1808	0.294	22.1796	0.279	22.1712	0.315	22.17	0.3	22.1688	0.294	22.1676	0.276	22.1652	0.252	22.1652	0.264	22.2252	0.246	22.2276	0.306	22.1484	0.246	22.2276	0.279	22.2288	0.291	22.2312	0.222
35.7648	2.835	22.266	0.333	21.5364	0.309	22.2612	0.33	22.2648	0.369	22.2588	0.312	22.2588	0.345	22.2588	0.345	22.2588	0.285	22.2504	0.294	22.248	0.282	22.2468	0.3	22.2468	0.321	22.2444	0.312	22.2444	0.27	22.3044	0.303	22.3068	0.261	22.2276	0.267	22.3056	0.291	22.308	0.252	22.3104	0.303
35.8476	2.88	22.3452	0.378	21.624	0.351	22.3416	0.351	22.3428	0.285	22.338	0.33	22.338	0.306	22.338	0.306	22.338	0.351	22.3296	0.3	22.3272	0.288	22.3248	0.276	22.326	0.267	22.3224	0.282	22.3224	0.303	22.3824	0.27	22.3848	0.279	22.3056	0.279	22.3836	0.207	22.3848	0.276	22.3884	0.261
35.9316	2.844	22.4196	0.378	21.7104	0.3	22.416	0.303	22.4172	0.339	22.4124	0.315	22.4124	0.282	22.4124	0.282	22.4124	0.288	22.4052	0.309	22.4028	0.312	22.4004	0.288	22.4016	0.282	22.398	0.258	22.3992	0.261	22.4532	0.261	22.4568	0.303	22.3836	0.255	22.4556	0.321	22.4568	0.294	22.4604	0.249
36.0144	2.898	22.4892	0.363	21.792	0.297	22.4868	0.369	22.488	0.375	22.4832	0.312	22.4832	0.357	22.4832	0.357	22.4832	0.306	22.4748	0.276	22.4736	0.321	22.4712	0.309	22.4724	0.324	22.4688	0.327	22.4712	0.264	22.5264	0.303	22.5276	0.261	22.4556	0.279	22.5264	0.291	22.5276	0.267	22.5324	0.297
36.0996	2.925	22.5624	0.441	21.8676	0.339	22.5612	0.396	22.5624	0.342	22.5564	0.387	22.5552	0.336	22.5552	0.336	22.5564	0.381	22.5468	0.348	22.5456	0.309	22.5432	0.306	22.5444	0.315	22.5408	0.288	22.5432	0.345	22.6044	0.318	22.6044	0.309	22.5264	0.333	22.6032	0.273	22.6044	0.33	22.6092	0.303
36.18	2.919	22.644	0.435	21.942	0.315	22.6416	0.354	22.6428	0.375	22.6356	0.351	22.6344	0.348	22.6344	0.348	22.6368	0.315	22.6248	0.357	22.6236	0.369	22.62	0.339	22.6236	0.309	22.6188	0.3	22.6212	0.294	22.6884	0.273	22.6896	0.312	22.6032	0.273	22.686	0.33	22.6872	0.297	22.6932	0.264
36.2556	3	22.7316	0.363	22.0212	0.372	22.728	0.345	22.7304	0.354	22.722	0.333	22.7208	0.345	22.7208	0.345	22.7232	0.33	22.7088	0.321	22.7088	0.303	22.704	0.306	22.71	0.327	22.7028	0.33	22.7064	0.306	22.776	0.312	22.7772	0.255	22.6872	0.291	22.7724	0.279	22.7736	0.246	22.7784	0.315
36.3336	3.009	22.818	0.39	22.1064	0.333	22.8144	0.366	22.8156	0.312	22.8072	0.375	22.8072	0.318	22.8072	0.318	22.8084	0.354	22.7964	0.351	22.794	0.294	22.7892	0.291	22.7964	0.27	22.788	0.276	22.7916	0.312	22.8588	0.291	22.8624	0.309	22.7736	0.294	22.8552	0.255	22.8564	0.324	22.8612	0.282
36.4164	3.021	22.8996	0.435	22.1892	0.336	22.8972	0.36	22.8984	0.39	22.8912	0.369	22.8912	0.36	22.8912	0.36	22.8924	0.303	22.8816	0.336	22.8768	0.369	22.8732	0.357	22.8792	0.348	22.8696	0.315	22.8744	0.297	22.9428	0.306	22.9476	0.324	22.8576	0.267	22.9404	0.333	22.9416	0.303	22.9464	0.27
36.504	3.075	22.9836	0.363	22.2672	0.366	22.9824	0.402	22.9824	0.36	22.9764	0.321	22.9764	0.354	22.9764	0.354	22.9776	0.354	22.968	0.303	22.962	0.3	22.9596	0.297	22.9644	0.324	22.9548	0.351	22.9596	0.318	23.0256	0.3	23.0304	0.273	22.9416	0.312	23.0244	0.291	23.0268	0.243	23.0304	0.285
36.5892	3.072	23.0628	0.414	22.3464	0.354	23.0616	0.369	23.0628	0.327	23.058	0.369	23.058	0.309	23.058	0.309	23.0592	0.33	23.0496	0.351	23.046	0.324	23.0436	0.327	23.046	0.276	23.0388	0.252	23.0436	0.336	23.1048	0.324	23.1084	0.324	23.0256	0.321	23.1048	0.282	23.106	0.324	23.1096	0.297
36.672	3.102	23.1408	0.447	22.4208	0.324	23.1396	0.348	23.1408	0.393	23.136	0.336	23.1348	0.366	23.1348	0.366	23.1372	0.342	23.1288	0.348	23.1252	0.375	23.1228	0.372	23.124	0.357	23.1192	0.33	23.124	0.285	23.1828	0.294	23.1864	0.333	23.1048	0.294	23.1828	0.336	23.1852	0.321	23.1888	0.294
36.7524	3.168	23.22	0.39	22.4916	0.399	23.2188	0.405	23.2188	0.369	23.214	0.381	23.2128	0.384	23.2128	0.384	23.2152	0.372	23.2068	0.318	23.2044	0.327	23.202	0.318	23.202	0.33	23.1972	0.342	23.202	0.36	23.2608	0.369	23.2656	0.318	23.184	0.315	23.2632	0.303	23.2644	0.297	23.268	0.327
36.828	3.165	23.3028	0.441	22.5648	0.369	23.3004	0.408	23.3016	0.369	23.2956	0.393	23.2944	0.339	23.2944	0.339	23.2968	0.375	23.2884	0.381	23.286	0.336	23.2848	0.36	23.2824	0.324	23.2776	0.327	23.2836	0.36	23.3448	0.303	23.3496	0.33	23.2644	0.318	23.3484	0.315	23.3484	0.339	23.3532	0.294
36.9024	3.18	23.388	0.432	22.6464	0.387	23.3868	0.363	23.3868	0.393	23.3808	0.357	23.3796	0.363	23.3796	0.363	23.3808	0.327	23.3724	0.357	23.37	0.372	23.37	0.351	23.3676	0.381	23.3628	0.327	23.3688	0.285	23.43	0.306	23.4324	0.303	23.3484	0.294	23.4312	0.324	23.4324	0.297	23.4372	0.294
36.978	3.285	23.4708	0.396	22.7328	0.381	23.4684	0.426	23.4684	0.372	23.4636	0.366	23.4612	0.372	23.4612	0.372	23.4624	0.399	23.4528	0.339	23.4516	0.324	23.4528	0.3	23.4516	0.333	23.4456	0.363	23.4516	0.345	23.5104	0.372	23.5116	0.327	23.4312	0.324	23.5104	0.318	23.5128	0.306	23.5176	0.342
37.0584	3.267	23.5524	0.489	22.818	0.36	23.5488	0.381	23.5488	0.369	23.5428	0.417	23.5416	0.348	23.5416	0.348	23.5416	0.366	23.532	0.39	23.5296	0.36	23.532	0.351	23.532	0.342	23.526	0.306	23.532	0.333	23.592	0.327	23.592	0.348	23.5116	0.33	23.5908	0.312	23.5932	0.348	23.5992	0.288
37.1424	3.285	23.6328	0.402	22.902	0.372	23.628	0.363	23.6292	0.408	23.6232	0.324	23.622	0.363	23.622	0.363	23.622	0.33	23.6124	0.348	23.61	0.363	23.6124	0.387	23.6136	0.345	23.6076	0.348	23.6124	0.291	23.6676	0.303	23.6676	0.291	23.592	0.318	23.6652	0.345	23.6688	0.273	23.6736	0.291
37.224	3.345	23.706	0.435	22.986	0.42	23.7	0.447	23.7024	0.363	23.6964	0.408	23.6952	0.399	23.6952	0.399	23.6952	0.393	23.6868	0.345	23.6844	0.333	23.6868	0.303	23.688	0.333	23.682	0.33	23.6868	0.372	23.7372	0.384	23.7372	0.321	23.6664	0.324	23.7336	0.309	23.7372	0.354	23.742	0.366
37.3044	3.351	23.7768	0.474	23.0664	0.348	23.7708	0.429	23.7732	0.414	23.7672	0.42	23.766	0.363	23.766	0.363	23.7672	0.384	23.7588	0.399	23.7564	0.384	23.7588	0.393	23.7588	0.348	23.7528	0.345	23.7564	0.354	23.808	0.327	23.8092	0.396	23.736	0.351	23.8056	0.375	23.808	0.369	23.8128	0.303
37.386	3.348	23.85	0.444	23.1444	0.402	23.8464	0.417	23.8476	0.459	23.8404	0.384	23.8404	0.423	23.8404	0.423	23.8416	0.354	23.8332	0.354	23.8296	0.39	23.832	0.378	23.8308	0.402	23.826	0.378	23.8284	0.333	23.8836	0.369	23.8848	0.327	23.8068	0.339	23.8824	0.375	23.8836	0.321	23.8872	0.345
37.4616	3.456	23.9304	0.471	23.2236	0.432	23.9256	0.453	23.928	0.393	23.9208	0.429	23.9196	0.414	23.9196	0.414	23.9208	0.447	23.9124	0.387	23.9088	0.363	23.91	0.36	23.9088	0.372	23.9028	0.366	23.9064	0.399	23.9676	0.372	23.9688	0.351	23.8836	0.39	23.9676	0.312	23.97	0.348	23.97	0.375
37.536	3.435	24.0144	0.483	23.3064	0.387	24.0108	0.405	24.0132	0.399	24.0072	0.423	24.006	0.366	24.006	0.366	24.0072	0.372	23.9976	0.384	23.9952	0.396	23.994	0.396	23.994	0.36	23.988	0.327	23.9916	0.345	24.0552	0.351	24.0564	0.378	23.9676	0.333	24.0552	0.342	24.0564	0.354	24.0564	0.309
37.614	3.507	24.0996	0.423	23.3916	0.396	24.0948	0.435	24.096	0.453	24.0912	0.36	24.09	0.408	24.09	0.408	24.0912	0.378	24.0816	0.357	24.0804	0.354	24.078	0.375	24.0792	0.375	24.0744	0.39	24.0768	0.342	24.1404	0.372	24.1416	0.327	24.054	0.318	24.1392	0.36	24.1392	0.303	24.1416	0.351
37.698	3.531	24.1836	0.495	23.4732	0.435	24.1788	0.471	24.1788	0.393	24.174	0.444	24.1728	0.411	24.1728	0.411	24.174	0.435	24.1632	0.402	24.1644	0.354	24.162	0.363	24.1644	0.36	24.1596	0.342	24.1608	0.387	24.2256	0.369	24.2256	0.348	24.1392	0.375	24.222	0.297	24.222	0.351	24.2268	0.33
37.7832	3.522	24.2664	0.474	23.5536	0.396	24.2604	0.417	24.2616	0.432	24.2556	0.405	24.2556	0.381	24.2556	0.381	24.2544	0.363	24.246	0.42	24.2472	0.39	24.246	0.408	24.2484	0.363	24.2436	0.339	24.2448	0.327	24.3036	0.33	24.3048	0.366	24.2232	0.33	24.3012	0.369	24.3	0.357	24.306	0.3
37.8648	3.576	24.3408	0.453	23.634	0.411	24.336	0.438	24.336	0.429	24.3312	0.387	24.3312	0.429	24.3312	0.429	24.3288	0.408	24.3228	0.357	24.324	0.384	24.3228	0.345	24.3252	0.384	24.3204	0.405	24.3204	0.357	24.3768	0.411	24.3768	0.363	24.3012	0.309	24.3744	0.351	24.3744	0.33	24.3804	0.36
37.9452	3.621	24.414	0.519	23.7072	0.417	24.4104	0.468	24.4092	0.429	24.4032	0.474	24.4044	0.426	24.4044	0.426	24.4032	0.441	24.3972	0.438	24.3972	0.366	24.396	0.387	24.3984	0.378	24.3936	0.378	24.3936	0.42	24.4512	0.408	24.4512	0.384	24.3744	0.399	24.45	0.36	24.4512	0.399	24.456	0.372
38.0244	3.606	24.4896	0.543	23.778	0.423	24.486	0.45	24.486	0.465	24.4788	0.447	24.48	0.432	24.48	0.432	24.4788	0.39	24.4728	0.399	24.4728	0.447	24.4704	0.423	24.474	0.42	24.4692	0.387	24.4692	0.357	24.5304	0.345	24.5304	0.387	24.4488	0.357	24.5292	0.39	24.5304	0.384	24.5352	0.339
38.1012	3.708	24.5724	0.468	23.8524	0.462	24.5676	0.477	24.5688	0.456	24.5604	0.42	24.5616	0.447	24.5616	0.447	24.5604	0.447	24.5544	0.39	24.5532	0.378	24.5508	0.378	24.5544	0.408	24.5496	0.429	24.5508	0.408	24.6156	0.42	24.6144	0.354	24.528	0.372	24.612	0.372	24.6144	0.336	24.6192	0.387
38.1792	3.723	24.6564	0.519	23.9316	0.441	24.6516	0.465	24.6528	0.42	24.6456	0.465	24.6456	0.399	24.6456	0.399	24.6456	0.405	24.6384	0.441	24.6372	0.375	24.6348	0.396	24.6384	0.354	24.6336	0.345	24.636	0.408	24.696	0.372	24.6948	0.378	24.612	0.39	24.6924	0.345	24.6948	0.378	24.6996	0.351
38.2608	3.732	24.7344	0.513	24.0156	0.423	24.7308	0.426	24.732	0.477	24.726	0.408	24.7248	0.423	24.7248	0.423	24.7248	0.399	24.7188	0.423	24.7164	0.438	24.7152	0.426	24.7176	0.423	24.7128	0.381	24.7152	0.354	24.774	0.372	24.774	0.396	24.6924	0.33	24.7704	0.417	24.7716	0.363	24.7764	0.366
38.3472	3.807	24.8124	0.48	24.0996	0.456	24.81	0.501	24.8112	0.462	24.8064	0.444	24.804	0.462	24.804	0.462	24.8028	0.447	24.7992	0.399	24.7944	0.408	24.7932	0.387	24.7968	0.411	24.7908	0.435	24.7944	0.414	24.8532	0.411	24.8532	0.36	24.7704	0.39	24.8508	0.345	24.852	0.363	24.8556	0.384
38.4324	3.819	24.8916	0.522	24.1836	0.45	24.888	0.465	24.8904	0.432	24.8856	0.456	24.882	0.396	24.882	0.396	24.8808	0.417	24.8796	0.444	24.8748	0.399	24.8736	0.399	24.8748	0.372	24.87	0.366	24.8736	0.402	24.9288	0.393	24.9288	0.399	24.8508	0.381	24.9264	0.378	24.9276	0.402	24.9312	0.381
38.514	3.84	24.9648	0.534	24.2664	0.42	24.9624	0.465	24.9636	0.492	24.96	0.417	24.9552	0.444	24.9552	0.444	24.9528	0.435	24.9528	0.423	24.9492	0.447	24.9492	0.426	24.9492	0.426	24.9456	0.402	24.948	0.36	25.0032	0.387	25.0032	0.411	24.9276	0.351	25.0008	0.429	25.002	0.375	25.0056	0.357
38.598	3.924	25.0416	0.507	24.342	0.486	25.038	0.534	25.038	0.468	25.0344	0.486	25.0308	0.507	25.0308	0.507	25.0284	0.483	25.0284	0.45	25.0236	0.426	25.0236	0.399	25.0236	0.447	25.02	0.435	25.0224	0.456	25.0812	0.456	25.0812	0.384	25.0008	0.429	25.0788	0.396	25.0812	0.399	25.086	0.45
38.676	3.906	25.1244	0.576	24.4164	0.444	25.1196	0.51	25.1196	0.474	25.1148	0.501	25.1124	0.441	25.1124	0.441	25.11	0.48	25.1088	0.465	25.104	0.453	25.104	0.45	25.1028	0.411	25.0992	0.414	25.1028	0.435	25.1664	0.405	25.1664	0.447	25.0788	0.411	25.164	0.393	25.1664	0.45	25.1712	0.381
38.748	3.954	25.2144	0.54	24.492	0.477	25.2084	0.48	25.2096	0.51	25.2024	0.444	25.2012	0.48	25.2012	0.48	25.2	0.423	25.1964	0.459	25.1928	0.459	25.1904	0.471	25.1904	0.471	25.1868	0.432	25.1892	0.399	25.2564	0.399	25.2564	0.381	25.164	0.39	25.254	0.447	25.2564	0.354	25.2612	0.378
38.8224	4.056	25.3056	0.519	24.5736	0.513	25.2996	0.54	25.3008	0.459	25.2948	0.483	25.2924	0.462	25.2924	0.462	25.2924	0.483	25.2864	0.441	25.284	0.405	25.2804	0.405	25.2816	0.414	25.278	0.432	25.2792	0.429	25.344	0.435	25.344	0.393	25.254	0.417	25.3416	0.375	25.344	0.396	25.3476	0.408
38.8992	4.029	25.392	0.591	24.6576	0.441	25.3872	0.495	25.3884	0.48	25.3824	0.501	25.38	0.45	25.38	0.45	25.38	0.444	25.374	0.477	25.3704	0.45	25.368	0.447	25.368	0.429	25.3644	0.393	25.3656	0.42	25.4292	0.411	25.4304	0.438	25.3416	0.411	25.4268	0.408	25.4316	0.45	25.434	0.399
38.9832	4.068	25.476	0.534	24.7368	0.465	25.4724	0.48	25.4736	0.54	25.4676	0.435	25.4664	0.483	25.4664	0.483	25.4664	0.444	25.4592	0.435	25.4568	0.438	25.4532	0.435	25.4544	0.453	25.4508	0.462	25.4532	0.402	25.5144	0.408	25.5144	0.384	25.428	0.384	25.512	0.417	25.5168	0.369	25.5192	0.36
39.0648	4.134	25.5552	0.546	24.816	0.525	25.5516	0.513	25.5528	0.441	25.548	0.486	25.548	0.474	25.548	0.474	25.548	0.471	25.5408	0.453	25.5372	0.432	25.5348	0.411	25.5348	0.414	25.5324	0.405	25.536	0.432	25.5912	0.453	25.5912	0.384	25.5132	0.417	25.59	0.369	25.5936	0.402	25.596	0.414
39.1452	4.155	25.6284	0.579	24.894	0.447	25.6236	0.513	25.626	0.513	25.6212	0.507	25.6224	0.459	25.6224	0.459	25.6236	0.471	25.614	0.486	25.6116	0.477	25.6104	0.468	25.6104	0.429	25.608	0.42	25.6116	0.405	25.6644	0.411	25.6632	0.471	25.59	0.42	25.6644	0.426	25.6668	0.429	25.6692	0.393
39.2268	4.191	25.7004	0.558	24.9672	0.504	25.6956	0.516	25.698	0.549	25.6932	0.498	25.6944	0.525	25.6944	0.525	25.6968	0.465	25.6872	0.456	25.6848	0.492	25.6836	0.456	25.6836	0.471	25.68	0.483	25.6836	0.429	25.7376	0.486	25.7364	0.423	25.6644	0.396	25.7376	0.453	25.7412	0.405	25.7424	0.447
39.3036	4.257	25.776	0.582	25.044	0.534	25.77	0.588	25.7724	0.495	25.7676	0.534	25.77	0.504	25.77	0.504	25.7724	0.531	25.7628	0.495	25.7592	0.447	25.758	0.474	25.758	0.45	25.7544	0.465	25.758	0.489	25.8156	0.474	25.8144	0.453	25.7376	0.477	25.8156	0.417	25.8192	0.441	25.8216	0.444
39.3756	4.257	25.8564	0.6	25.1268	0.513	25.8516	0.522	25.854	0.531	25.8492	0.522	25.8492	0.495	25.8492	0.495	25.854	0.474	25.8444	0.504	25.8408	0.504	25.8396	0.489	25.8384	0.477	25.836	0.423	25.8384	0.429	25.8984	0.411	25.8972	0.441	25.8156	0.423	25.8984	0.456	25.9008	0.417	25.9032	0.408
39.45	4.359	25.938	0.546	25.2168	0.522	25.9344	0.537	25.9356	0.552	25.932	0.471	25.9284	0.492	25.9284	0.492	25.9356	0.495	25.926	0.456	25.9236	0.459	25.9224	0.465	25.92	0.465	25.9176	0.489	25.92	0.447	25.9776	0.456	25.9776	0.435	25.8972	0.42	25.9776	0.441	25.98	0.414	25.9824	0.438
39.5292	4.386	26.0172	0.609	25.3068	0.516	26.0136	0.564	26.0148	0.51	26.0112	0.573	26.0052	0.513	26.0052	0.513	26.0148	0.519	26.0064	0.519	26.0028	0.456	26.0016	0.471	25.9992	0.462	25.9968	0.432	25.9992	0.492	26.0592	0.489	26.0592	0.453	25.9764	0.468	26.058	0.435	26.0604	0.48	26.064	0.459
39.6168	4.416	26.1	0.606	25.3932	0.498	26.0952	0.54	26.0964	0.549	26.0928	0.513	26.0856	0.489	26.0856	0.489	26.0952	0.471	26.088	0.501	26.0832	0.504	26.0832	0.516	26.0808	0.495	26.0772	0.459	26.0808	0.432	26.1384	0.405	26.1396	0.465	26.058	0.429	26.1384	0.447	26.1396	0.432	26.1432	0.363
39.7008	4.464	26.178	0.585	25.4784	0.531	26.1732	0.549	26.1744	0.525	26.1696	0.501	26.1624	0.54	26.1624	0.54	26.172	0.492	26.1648	0.456	26.1612	0.468	26.1612	0.438	26.1588	0.483	26.1564	0.468	26.1588	0.447	26.2116	0.48	26.2116	0.42	26.1372	0.414	26.2116	0.438	26.2116	0.42	26.2164	0.459
39.7836	4.536	26.2512	0.636	25.5564	0.519	26.2464	0.6	26.2464	0.537	26.2416	0.57	26.2356	0.51	26.2356	0.51	26.2428	0.531	26.2356	0.528	26.232	0.48	26.232	0.507	26.2308	0.447	26.2284	0.459	26.2296	0.513	26.2836	0.492	26.2836	0.498	26.2104	0.474	26.2824	0.468	26.2836	0.501	26.2884	0.48
39.8652	4.539	26.3256	0.648	25.6296	0.507	26.3208	0.543	26.3208	0.579	26.316	0.543	26.3112	0.54	26.3112	0.54	26.3172	0.498	26.3076	0.561	26.3052	0.558	26.304	0.534	26.304	0.522	26.3004	0.489	26.3016	0.483	26.3592	0.465	26.3592	0.489	26.2836	0.447	26.3592	0.492	26.3616	0.456	26.3652	0.423
39.9432	4.626	26.406	0.6	25.7016	0.585	26.4	0.633	26.4012	0.585	26.3952	0.561	26.3916	0.558	26.3916	0.558	26.3952	0.564	26.3856	0.504	26.3832	0.51	26.3808	0.492	26.382	0.528	26.3784	0.525	26.3796	0.51	26.4432	0.498	26.4444	0.459	26.3604	0.507	26.4432	0.468	26.4456	0.447	26.4492	0.486
40.0176	4.662	26.4924	0.642	25.7772	0.552	26.4852	0.588	26.4876	0.537	26.4816	0.579	26.478	0.516	26.478	0.516	26.4816	0.531	26.472	0.528	26.4696	0.513	26.466	0.51	26.4672	0.483	26.4636	0.486	26.466	0.498	26.532	0.498	26.5332	0.486	26.4444	0.474	26.5308	0.438	26.5344	0.492	26.5356	0.447
40.0956	4.71	26.5764	0.636	25.8588	0.534	26.5704	0.567	26.5728	0.6	26.568	0.516	26.5656	0.528	26.5656	0.528	26.568	0.507	26.5584	0.552	26.5572	0.531	26.5548	0.528	26.556	0.519	26.5524	0.513	26.5548	0.477	26.6184	0.468	26.6196	0.489	26.532	0.438	26.6172	0.513	26.6196	0.453	26.6196	0.438
40.1784	4.794	26.6604	0.627	25.9404	0.579	26.6556	0.615	26.6568	0.564	26.652	0.576	26.6532	0.591	26.6532	0.591	26.6544	0.564	26.6448	0.51	26.6424	0.516	26.6412	0.489	26.6412	0.504	26.6388	0.507	26.64	0.501	26.7048	0.513	26.706	0.432	26.6184	0.486	26.7036	0.465	26.706	0.45	26.7036	0.489
40.2648	4.812	26.7432	0.66	26.0196	0.567	26.7396	0.6	26.742	0.57	26.7372	0.594	26.742	0.51	26.742	0.51	26.7384	0.534	26.7312	0.558	26.7288	0.513	26.7264	0.519	26.7276	0.486	26.724	0.483	26.7264	0.495	26.7864	0.474	26.7864	0.51	26.7036	0.492	26.784	0.429	26.7864	0.474	26.7852	0.441
40.35	4.836	26.8224	0.645	26.1012	0.537	26.8176	0.567	26.8188	0.588	26.8152	0.534	26.8224	0.561	26.8224	0.561	26.8164	0.498	26.8104	0.501	26.808	0.549	26.8056	0.54	26.8068	0.516	26.8032	0.498	26.8056	0.474	26.8596	0.495	26.8608	0.504	26.7852	0.447	26.8572	0.507	26.8608	0.468	26.8596	0.456
40.4328	4.971	26.8968	0.639	26.178	0.612	26.892	0.648	26.8944	0.582	26.8908	0.588	26.898	0.582	26.898	0.582	26.8908	0.588	26.8848	0.525	26.8824	0.504	26.8812	0.519	26.8812	0.516	26.8764	0.531	26.88	0.54	26.934	0.549	26.9352	0.501	26.8596	0.51	26.9292	0.498	26.9352	0.492	26.9352	0.525
40.5132	4.947	26.9736	0.705	26.2512	0.564	26.97	0.627	26.9724	0.603	26.9664	0.618	26.9736	0.561	26.9736	0.561	26.9664	0.588	26.9604	0.585	26.958	0.573	26.9568	0.549	26.9568	0.516	26.952	0.507	26.9544	0.516	27.0144	0.516	27.0144	0.558	26.934	0.519	27.0072	0.492	27.0144	0.525	27.0156	0.474
40.5876	5.007	27.0576	0.681	26.3256	0.597	27.054	0.618	27.0564	0.663	27.048	0.576	27.0564	0.588	27.0564	0.588	27.0492	0.549	27.042	0.546	27.0384	0.579	27.0384	0.57	27.0384	0.57	27.0336	0.57	27.036	0.522	27.1008	0.537	27.102	0.501	27.012	0.495	27.0936	0.543	27.1008	0.486	27.1032	0.507
40.6608	5.121	27.1464	0.663	26.406	0.633	27.1428	0.642	27.144	0.57	27.132	0.597	27.1416	0.594	27.1416	0.594	27.1368	0.57	27.1284	0.558	27.126	0.54	27.1248	0.519	27.1248	0.525	27.1212	0.537	27.1236	0.546	27.1872	0.537	27.1884	0.492	27.0984	0.531	27.1812	0.468	27.1872	0.486	27.1908	0.507
40.7364	5.115	27.2304	0.699	26.4924	0.567	27.2256	0.612	27.2268	0.612	27.2136	0.612	27.2232	0.558	27.2232	0.558	27.2196	0.561	27.2124	0.594	27.21	0.591	27.21	0.558	27.21	0.558	27.2064	0.501	27.2088	0.504	27.2688	0.519	27.27	0.549	27.1836	0.492	27.2652	0.528	27.27	0.522	27.2736	0.474
40.8168	5.172	27.3132	0.693	26.5776	0.567	27.3084	0.618	27.3096	0.657	27.2928	0.588	27.3048	0.606	27.3048	0.606	27.3012	0.567	27.294	0.561	27.2928	0.564	27.2916	0.561	27.2916	0.573	27.2892	0.576	27.2916	0.531	27.3516	0.51	27.3528	0.501	27.2664	0.498	27.3492	0.513	27.3516	0.48	27.3576	0.495
40.9008	5.268	27.3936	0.678	26.6616	0.642	27.3876	0.657	27.39	0.594	27.3756	0.612	27.3852	0.579	27.3852	0.579	27.3828	0.588	27.3756	0.585	27.3744	0.519	27.3732	0.522	27.3744	0.519	27.3708	0.522	27.3732	0.561	27.4296	0.558	27.4296	0.522	27.348	0.537	27.426	0.486	27.4284	0.513	27.4356	0.54
40.9836	5.286	27.4668	0.723	26.7456	0.585	27.462	0.642	27.4656	0.642	27.4524	0.618	27.4584	0.588	27.4584	0.588	27.456	0.591	27.4512	0.594	27.4488	0.588	27.4476	0.579	27.4488	0.558	27.4452	0.513	27.4476	0.519	27.5016	0.546	27.5016	0.573	27.4236	0.483	27.498	0.546	27.5004	0.54	27.5088	0.477
41.0688	5.373	27.5388	0.717	26.8236	0.633	27.5352	0.666	27.5388	0.672	27.528	0.615	27.5304	0.639	27.5304	0.639	27.5292	0.597	27.5232	0.573	27.522	0.591	27.5196	0.57	27.5208	0.6	27.5172	0.591	27.5196	0.576	27.5748	0.57	27.5748	0.537	27.4956	0.531	27.5724	0.549	27.5748	0.501	27.5844	0.546
41.1504	5.433	27.6144	0.723	26.898	0.645	27.6108	0.711	27.6132	0.648	27.6036	0.648	27.606	0.621	27.606	0.621	27.6048	0.648	27.5988	0.588	27.5964	0.546	27.594	0.573	27.5952	0.549	27.5916	0.582	27.594	0.585	27.6516	0.591	27.6528	0.57	27.5688	0.564	27.6516	0.519	27.654	0.567	27.6624	0.549
41.2224	5.478	27.696	0.756	26.9748	0.636	27.6936	0.657	27.6924	0.678	27.684	0.654	27.6876	0.621	27.6876	0.621	27.6852	0.582	27.6792	0.633	27.6756	0.63	27.6732	0.627	27.6744	0.606	27.6708	0.558	27.6732	0.57	27.7356	0.546	27.7368	0.57	27.6456	0.546	27.7356	0.573	27.738	0.558	27.7464	0.516
41.2932	5.565	27.78	0.693	27.0588	0.648	27.7788	0.678	27.7764	0.669	27.7692	0.609	27.7716	0.648	27.7716	0.648	27.7704	0.624	27.7632	0.567	27.7596	0.597	27.7572	0.576	27.7584	0.594	27.7548	0.615	27.756	0.552	27.8184	0.537	27.8208	0.504	27.7296	0.573	27.8184	0.546	27.822	0.507	27.828	0.546
41.3688	5.634	27.8628	0.747	27.1464	0.66	27.8616	0.702	27.858	0.66	27.8532	0.684	27.8532	0.624	27.8532	0.624	27.852	0.645	27.8448	0.615	27.8424	0.582	27.84	0.573	27.8412	0.555	27.8376	0.561	27.8388	0.6	27.9012	0.585	27.9048	0.576	27.8136	0.576	27.9012	0.531	27.9036	0.567	27.9096	0.555
41.4516	5.667	27.9468	0.762	27.2304	0.609	27.9456	0.663	27.942	0.687	27.9372	0.63	27.936	0.63	27.936	0.63	27.9348	0.615	27.9276	0.66	27.9264	0.636	27.924	0.645	27.9252	0.6	27.9204	0.6	27.9228	0.576	27.9852	0.552	27.9888	0.585	27.8976	0.543	27.9852	0.57	27.9876	0.537	27.9924	0.516
41.5368	5.76	28.0284	0.705	27.312	0.702	28.026	0.69	28.0248	0.648	28.02	0.642	28.0188	0.66	28.0188	0.66	28.0188	0.624	28.0104	0.57	28.0092	0.6	28.008	0.558	28.0092	0.612	28.0044	0.567	28.0068	0.555	28.062	0.567	28.0656	0.516	27.9828	0.552	28.0632	0.546	28.0644	0.528	28.0692	0.573
41.6184	5.844	28.1016	0.771	27.3924	0.642	28.1004	0.726	28.0992	0.669	28.0956	0.696	28.0944	0.624	28.0944	0.624	28.0944	0.648	28.0872	0.627	28.086	0.594	28.0848	0.594	28.0848	0.555	28.0812	0.567	28.0836	0.585	28.1352	0.594	28.1364	0.606	28.062	0.564	28.1364	0.549	28.1364	0.582	28.1424	0.549
41.7024	5.88	28.1748	0.807	27.4668	0.663	28.1724	0.687	28.1724	0.702	28.1676	0.666	28.1676	0.657	28.1676	0.657	28.1676	0.615	28.1616	0.654	28.1592	0.66	28.158	0.636	28.158	0.642	28.1532	0.609	28.1556	0.579	28.2096	0.585	28.2084	0.603	28.1352	0.537	28.2108	0.609	28.2096	0.573	28.2156	0.54
41.7828	5.979	28.2516	0.744	27.54	0.729	28.2456	0.75	28.248	0.72	28.242	0.681	28.242	0.708	28.242	0.708	28.242	0.684	28.2348	0.636	28.2324	0.609	28.2312	0.63	28.2312	0.639	28.2276	0.636	28.23	0.627	28.2876	0.606	28.284	0.579	28.2084	0.618	28.2912	0.588	28.2876	0.57	28.2948	0.6
41.8596	6.048	28.3332	0.807	27.6168	0.702	28.326	0.735	28.3296	0.69	28.3236	0.735	28.3212	0.666	28.3212	0.666	28.3224	0.687	28.314	0.684	28.3116	0.648	28.3104	0.621	28.3104	0.606	28.3068	0.594	28.3092	0.633	28.3704	0.618	28.3656	0.6	28.2864	0.612	28.3752	0.555	28.3704	0.594	28.3776	0.549
41.9388	6.09	28.4148	0.792	27.6984	0.666	28.4088	0.684	28.4124	0.729	28.4076	0.639	28.404	0.633	28.404	0.633	28.4064	0.63	28.3968	0.612	28.3944	0.645	28.3932	0.657	28.3932	0.633	28.3884	0.627	28.3908	0.579	28.4508	0.573	28.4448	0.603	28.3704	0.558	28.4544	0.609	28.452	0.558	28.4568	0.543
42.0228	6.222	28.494	0.783	27.7824	0.735	28.488	0.744	28.4916	0.723	28.4868	0.708	28.4832	0.714	28.4832	0.714	28.4856	0.681	28.4772	0.657	28.4736	0.624	28.4724	0.615	28.4724	0.615	28.4688	0.63	28.47	0.648	28.53	0.648	28.524	0.6	28.4508	0.612	28.5336	0.594	28.5324	0.597	28.536	0.639
42.1104	6.264	28.5756	0.813	27.8652	0.708	28.5684	0.756	28.5732	0.723	28.5696	0.729	28.5648	0.675	28.5648	0.675	28.566	0.69	28.5576	0.708	28.5552	0.681	28.5528	0.654	28.5528	0.636	28.548	0.621	28.5516	0.633	28.6116	0.594	28.6056	0.636	28.5312	0.615	28.614	0.576	28.614	0.615	28.6176	0.555
42.198	6.291	28.6548	0.804	27.948	0.699	28.6488	0.702	28.6512	0.741	28.6488	0.663	28.6452	0.681	28.6452	0.681	28.6452	0.636	28.638	0.633	28.6356	0.669	28.6332	0.627	28.6344	0.654	28.6284	0.621	28.632	0.579	28.6884	0.585	28.6836	0.588	28.614	0.576	28.6896	0.621	28.6908	0.567	28.6932	0.573
42.2796	6.48	28.7292	0.798	28.0296	0.729	28.7232	0.792	28.7256	0.75	28.7232	0.723	28.7196	0.705	28.7196	0.705	28.7196	0.711	28.7124	0.69	28.7112	0.63	28.7076	0.639	28.7088	0.63	28.704	0.669	28.7076	0.666	28.7628	0.681	28.7592	0.627	28.6908	0.648	28.7628	0.594	28.764	0.615	28.7664	0.636
42.3612	6.483	28.806	0.861	28.104	0.714	28.7988	0.771	28.8012	0.738	28.7976	0.756	28.7952	0.711	28.7952	0.711	28.7952	0.711	28.788	0.732	28.7856	0.711	28.782	0.681	28.7832	0.687	28.7784	0.627	28.782	0.651	28.8408	0.642	28.8384	0.666	28.7652	0.624	28.8396	0.633	28.842	0.639	28.8444	0.606
42.4368	6.546	28.8876	0.849	28.1784	0.732	28.8804	0.765	28.8828	0.801	28.8792	0.723	28.8756	0.717	28.8756	0.717	28.8756	0.699	28.8684	0.681	28.8648	0.687	28.8624	0.699	28.8636	0.717	28.8576	0.687	28.8612	0.651	28.9248	0.63	28.9236	0.63	28.8432	0.636	28.9248	0.672	28.926	0.588	28.9296	0.645
42.5088	6.693	28.9764	0.837	28.254	0.777	28.9692	0.813	28.9716	0.732	28.968	0.765	28.9644	0.738	28.9644	0.738	28.9644	0.741	28.956	0.696	28.9512	0.663	28.95	0.657	28.9512	0.657	28.9452	0.681	28.9476	0.693	29.016	0.663	29.016	0.636	28.9296	0.666	29.016	0.576	29.0172	0.621	29.022	0.618
42.5832	6.723	29.0664	0.867	28.3368	0.75	29.058	0.783	29.0616	0.762	29.058	0.753	29.0544	0.69	29.0544	0.69	29.0556	0.693	29.046	0.705	29.0424	0.687	29.0412	0.705	29.0412	0.69	29.0364	0.624	29.0388	0.642	29.1036	0.642	29.106	0.681	29.0208	0.594	29.106	0.651	29.106	0.636	29.1096	0.609
42.6624	6.804	29.154	0.861	28.4184	0.735	29.1444	0.786	29.148	0.804	29.1432	0.729	29.1396	0.756	29.1396	0.756	29.142	0.711	29.1336	0.678	29.13	0.735	29.1288	0.678	29.1288	0.672	29.124	0.687	29.1264	0.648	29.19	0.633	29.1936	0.633	29.1084	0.612	29.1924	0.66	29.1924	0.606	29.196	0.621
42.7464	6.927	29.2368	0.855	28.4976	0.786	29.2296	0.81	29.232	0.753	29.2284	0.768	29.2248	0.747	29.2248	0.747	29.2272	0.735	29.2188	0.705	29.2152	0.651	29.214	0.663	29.214	0.642	29.2092	0.66	29.2128	0.69	29.2716	0.675	29.2752	0.663	29.1936	0.681	29.274	0.6	29.274	0.624	29.2764	0.627
42.8268	6.951	29.3136	0.9	28.5768	0.744	29.3076	0.768	29.31	0.768	29.3064	0.756	29.3028	0.714	29.3028	0.714	29.3052	0.702	29.2968	0.732	29.2944	0.723	29.2932	0.726	29.2932	0.678	29.2896	0.654	29.292	0.645	29.346	0.654	29.3508	0.684	29.274	0.606	29.3484	0.648	29.3472	0.675	29.3496	0.609
42.9048	7.089	29.3856	0.867	28.6548	0.768	29.3808	0.822	29.382	0.81	29.3784	0.759	29.376	0.78	29.376	0.78	29.3772	0.735	29.3688	0.738	29.3676	0.717	29.3664	0.714	29.3676	0.753	29.3628	0.732	29.3652	0.678	29.4192	0.696	29.4252	0.657	29.3472	0.654	29.4204	0.693	29.4204	0.627	29.4228	0.678
42.984	7.158	29.4576	0.906	28.728	0.801	29.454	0.849	29.454	0.786	29.4516	0.819	29.4492	0.771	29.4492	0.771	29.4492	0.786	29.442	0.738	29.4408	0.708	29.4396	0.693	29.4408	0.681	29.4372	0.69	29.4384	0.705	29.4948	0.684	29.502	0.684	29.4192	0.714	29.496	0.648	29.496	0.681	29.4996	0.666
43.0596	7.197	29.5368	0.936	28.8036	0.783	29.532	0.822	29.532	0.84	29.5296	0.78	29.5272	0.747	29.5272	0.747	29.5272	0.732	29.52	0.786	29.5176	0.762	29.5164	0.771	29.5188	0.741	29.514	0.705	29.5152	0.696	29.5764	0.681	29.5824	0.714	29.4948	0.645	29.5764	0.696	29.5776	0.666	29.5812	0.648
43.1316	7.323	29.6208	0.867	28.8864	0.813	29.6148	0.846	29.6148	0.825	29.6124	0.774	29.61	0.816	29.61	0.816	29.6088	0.768	29.6028	0.723	29.5992	0.735	29.598	0.714	29.6004	0.735	29.5956	0.735	29.598	0.705	29.6592	0.696	29.6652	0.663	29.5764	0.699	29.6592	0.675	29.6616	0.633	29.6652	0.663
43.2084	7.434	29.7012	0.918	28.9764	0.816	29.6952	0.858	29.6964	0.81	29.6928	0.822	29.6916	0.759	29.6916	0.759	29.6904	0.789	29.6832	0.75	29.682	0.726	29.6808	0.705	29.682	0.675	29.6772	0.675	29.6796	0.711	29.7384	0.732	29.742	0.723	29.6604	0.696	29.7384	0.663	29.7408	0.684	29.7444	0.678
43.2924	7.488	29.778	0.978	29.0664	0.771	29.7756	0.846	29.7756	0.852	29.772	0.792	29.7696	0.783	29.7696	0.783	29.7684	0.771	29.7624	0.792	29.7612	0.78	29.7588	0.768	29.7612	0.735	29.7552	0.75	29.7588	0.684	29.8176	0.681	29.8224	0.705	29.7396	0.663	29.8188	0.714	29.8212	0.684	29.8248	0.63
43.38	7.617	29.8584	0.888	29.1528	0.849	29.8572	0.858	29.8572	0.825	29.8524	0.807	29.8512	0.846	29.8512	0.846	29.85	0.771	29.8428	0.753	29.8404	0.726	29.8392	0.738	29.8416	0.75	29.8356	0.756	29.8392	0.729	29.8956	0.735	29.9004	0.675	29.82	0.726	29.8968	0.666	29.9004	0.633	29.9028	0.675
43.464	7.722	29.934	0.939	29.238	0.81	29.9328	0.891	29.9328	0.819	29.928	0.837	29.9268	0.786	29.9268	0.786	29.9268	0.816	29.9196	0.744	29.9172	0.744	29.916	0.723	29.9184	0.708	29.9136	0.705	29.916	0.714	29.9688	0.717	29.9724	0.762	29.898	0.678	29.9688	0.666	29.9724	0.729	29.976	0.687
43.5456	7.794	30.006	0.993	29.3148	0.804	30.0048	0.864	30.006	0.876	30.0012	0.822	30	0.807	30	0.807	30	0.765	29.9928	0.81	29.9904	0.813	29.9892	0.807	29.9904	0.78	29.9868	0.726	29.9892	0.714	30.0432	0.729	30.0456	0.72	29.9712	0.696	30.042	0.762	30.0444	0.711	30.0492	0.699
43.626	7.938	30.0828	0.921	29.388	0.87	30.0804	0.909	30.0816	0.876	30.0756	0.843	30.0756	0.87	30.0756	0.87	30.0756	0.837	30.0684	0.804	30.066	0.771	30.0648	0.768	30.066	0.753	30.0624	0.798	30.0648	0.789	30.1224	0.771	30.1236	0.726	30.0444	0.756	30.12	0.702	30.1224	0.69	30.1272	0.735
43.7004	7.983	30.1644	0.996	29.46	0.888	30.1632	0.936	30.1632	0.858	30.156	0.903	30.1572	0.825	30.1572	0.825	30.1572	0.846	30.15	0.849	30.1452	0.807	30.1452	0.774	30.1464	0.768	30.1428	0.726	30.144	0.777	30.2076	0.765	30.2088	0.783	30.1224	0.726	30.2052	0.705	30.2076	0.756	30.2124	0.711
43.7736	8.079	30.252	0.984	29.538	0.837	30.2496	0.87	30.252	0.903	30.2436	0.825	30.2436	0.846	30.2436	0.846	30.2448	0.816	30.2364	0.789	30.2328	0.804	30.2316	0.801	30.2328	0.792	30.2292	0.783	30.2316	0.714	30.2952	0.705	30.2964	0.711	30.2064	0.726	30.2928	0.759	30.2964	0.711	30.2988	0.687
43.8492	8.229	30.3372	0.966	29.622	0.891	30.3348	0.93	30.3372	0.873	30.33	0.867	30.33	0.864	30.33	0.864	30.3312	0.816	30.3216	0.78	30.3192	0.744	30.3168	0.744	30.3192	0.783	30.3144	0.795	30.3168	0.783	30.378	0.78	30.3792	0.747	30.294	0.75	30.3756	0.708	30.3804	0.711	30.384	0.759
43.9332	8.322	30.4212	1.026	29.7012	0.858	30.4188	0.948	30.42	0.87	30.414	0.882	30.414	0.837	30.414	0.837	30.414	0.855	30.4032	0.855	30.402	0.828	30.4008	0.819	30.402	0.792	30.3972	0.744	30.3996	0.774	30.462	0.762	30.4632	0.786	30.3768	0.753	30.4596	0.735	30.4644	0.759	30.468	0.702
44.0208	8.391	30.5052	1.008	29.7804	0.885	30.5004	0.888	30.5028	0.915	30.498	0.87	30.4968	0.864	30.4968	0.864	30.4944	0.813	30.4848	0.831	30.4848	0.858	30.4836	0.798	30.4848	0.813	30.48	0.795	30.4824	0.747	30.5436	0.753	30.5436	0.726	30.4608	0.708	30.54	0.768	30.5448	0.723	30.5484	0.72
44.1072	8.583	30.5832	0.993	29.8608	0.903	30.5784	0.963	30.5796	0.909	30.5748	0.888	30.5736	0.873	30.5736	0.873	30.57	0.879	30.5616	0.807	30.5628	0.795	30.5616	0.768	30.5628	0.768	30.558	0.792	30.5604	0.795	30.6192	0.792	30.6204	0.78	30.5412	0.777	30.6168	0.741	30.6204	0.744	30.624	0.777
44.19	8.646	30.66	1.077	29.9376	0.885	30.6552	0.963	30.6552	0.912	30.6516	0.927	30.6504	0.861	30.6504	0.861	30.6456	0.87	30.6384	0.891	30.6384	0.843	30.636	0.858	30.6372	0.834	30.6336	0.762	30.6372	0.777	30.696	0.807	30.6972	0.816	30.618	0.747	30.6936	0.78	30.6972	0.783	30.7008	0.732
44.2704	8.754	30.738	1.053	30.0096	0.906	30.7332	0.966	30.7344	0.978	30.7296	0.888	30.7284	0.912	30.7284	0.912	30.7248	0.855	30.7164	0.852	30.7152	0.861	30.714	0.846	30.7152	0.828	30.7116	0.858	30.7152	0.801	30.7764	0.78	30.7776	0.777	30.6948	0.765	30.774	0.813	30.7776	0.732	30.7812	0.768
44.3448	8.895	30.822	1.035	30.0864	0.954	30.8172	0.987	30.8184	0.921	30.8136	0.939	30.8112	0.909	30.8112	0.909	30.8088	0.897	30.7992	0.861	30.7968	0.837	30.7956	0.81	30.798	0.798	30.7932	0.828	30.7968	0.819	30.8628	0.831	30.864	0.786	30.7752	0.813	30.8604	0.741	30.864	0.771	30.8664	0.804
44.4204	8.991	30.9084	1.071	30.168	0.921	30.9036	0.954	30.9048	0.939	30.9	0.912	30.8976	0.858	30.8976	0.858	30.8952	0.87	30.888	0.888	30.8844	0.882	30.882	0.873	30.8844	0.828	30.8796	0.804	30.8844	0.795	30.9468	0.783	30.948	0.804	30.8604	0.783	30.9444	0.777	30.9468	0.783	30.9504	0.732
44.4984	9.093	30.99	1.059	30.2544	0.939	30.984	0.966	30.9864	0.981	30.9816	0.918	30.9792	0.945	30.9792	0.945	30.9792	0.876	30.972	0.855	30.9672	0.891	30.966	0.834	30.9684	0.861	30.9648	0.846	30.9672	0.804	31.0284	0.837	31.0284	0.777	30.9444	0.762	31.026	0.804	31.0272	0.762	31.032	0.789
44.5836	9.27	31.0716	1.05	30.3396	0.954	31.0656	1.023	31.0692	0.96	31.0644	0.954	31.0608	0.918	31.0608	0.918	31.0608	0.945	31.0536	0.876	31.0488	0.819	31.0476	0.837	31.05	0.801	31.0464	0.816	31.0488	0.834	31.11	0.822	31.11	0.813	31.0248	0.837	31.1088	0.774	31.1088	0.786	31.1136	0.795
44.67	9.348	31.1508	1.098	30.4224	0.933	31.1448	0.978	31.1484	0.954	31.1436	0.918	31.1412	0.888	31.1412	0.888	31.1412	0.867	31.1352	0.897	31.1292	0.891	31.1292	0.882	31.1304	0.852	31.1268	0.81	31.1292	0.804	31.1844	0.798	31.1844	0.807	31.1064	0.765	31.1844	0.804	31.1844	0.789	31.1892	0.738
44.7528	9.513	31.2228	1.071	30.5064	0.957	31.218	1.002	31.2204	0.996	31.2168	0.93	31.2144	0.951	31.2144	0.951	31.2144	0.903	31.2084	0.876	31.2024	0.885	31.2036	0.867	31.2048	0.879	31.2012	0.879	31.2024	0.843	31.2576	0.855	31.2576	0.837	31.182	0.798	31.2576	0.819	31.2564	0.792	31.2612	0.837
44.8344	9.642	31.2948	1.131	30.5856	0.987	31.29	1.047	31.2924	0.984	31.2888	1.014	31.2876	0.957	31.2876	0.957	31.2876	0.966	31.2804	0.912	31.2756	0.906	31.2756	0.87	31.278	0.828	31.2744	0.852	31.2756	0.882	31.332	0.879	31.3332	0.867	31.2552	0.834	31.332	0.795	31.332	0.843	31.3368	0.801
44.9124	9.723	31.3728	1.164	30.6624	0.975	31.368	1.035	31.3704	1.035	31.3656	0.978	31.3644	0.93	31.3644	0.93	31.3632	0.93	31.356	0.951	31.3524	0.945	31.3524	0.918	31.3536	0.933	31.35	0.882	31.3512	0.84	31.4136	0.834	31.4148	0.846	31.3296	0.819	31.4124	0.882	31.4136	0.852	31.4184	0.816
44.982	9.864	31.4568	1.104	30.7416	1.026	31.452	1.032	31.4556	1.023	31.4496	0.996	31.4484	0.99	31.4484	0.99	31.4472	0.948	31.44	0.906	31.4352	0.885	31.4352	0.894	31.4376	0.915	31.434	0.918	31.434	0.885	31.5	0.852	31.5012	0.834	31.41	0.867	31.4988	0.828	31.5012	0.81	31.5048	0.834
45.054	10.005	31.5444	1.116	30.8256	1.014	31.5396	1.068	31.5432	0.999	31.5372	1.011	31.536	0.954	31.536	0.954	31.5348	0.966	31.5264	0.924	31.5228	0.882	31.5216	0.888	31.5252	0.873	31.5204	0.849	31.5204	0.894	31.584	0.897	31.5852	0.885	31.4976	0.861	31.5852	0.816	31.5864	0.837	31.5888	0.816
45.1296	10.086	31.6272	1.194	30.9108	0.972	31.6236	1.038	31.626	1.047	31.62	0.972	31.6188	0.948	31.6188	0.948	31.6188	0.93	31.6104	0.924	31.6068	0.975	31.6056	0.927	31.6092	0.942	31.6032	0.885	31.6032	0.825	31.6656	0.861	31.6668	0.876	31.5828	0.807	31.668	0.855	31.6692	0.861	31.6704	0.804
45.2136	10.26	31.7088	1.095	30.9912	1.047	31.7064	1.05	31.7088	1.035	31.7028	0.999	31.7004	1.014	31.7004	1.014	31.7016	0.96	31.692	0.918	31.6884	0.909	31.6872	0.9	31.6896	0.87	31.6848	0.918	31.6848	0.894	31.746	0.891	31.7472	0.837	31.6644	0.888	31.7484	0.843	31.7484	0.81	31.7508	0.867
45.2976	10.386	31.7856	1.161	31.0716	1.041	31.7832	1.083	31.7856	0.996	31.7796	1.011	31.7784	0.978	31.7784	0.978	31.7784	0.99	31.77	0.96	31.7664	0.924	31.7652	0.912	31.7676	0.903	31.7628	0.864	31.7628	0.894	31.8192	0.891	31.8204	0.906	31.746	0.84	31.8216	0.816	31.8204	0.867	31.8228	0.816
45.3768	10.515	31.8564	1.197	31.1508	0.999	31.8528	1.056	31.8552	1.083	31.8492	1.014	31.848	0.999	31.848	0.999	31.8492	0.966	31.842	0.966	31.8384	0.975	31.8372	0.948	31.8384	0.966	31.8348	0.912	31.8348	0.882	31.89	0.879	31.8912	0.909	31.8192	0.846	31.8912	0.903	31.8912	0.864	31.8948	0.852
45.4608	10.707	31.9284	1.158	31.224	1.071	31.9236	1.113	31.9248	1.092	31.9188	1.059	31.9188	1.05	31.9188	1.05	31.9188	1.032	31.9128	0.969	31.9104	0.936	31.9092	0.936	31.9092	0.918	31.9056	0.975	31.9068	0.945	31.9644	0.924	31.9644	0.897	31.89	0.918	31.9644	0.873	31.9644	0.864	31.9692	0.903
45.5436	10.812	32.0052	1.227	31.296	1.074	31.9992	1.125	32.0004	1.059	31.9944	1.08	31.9932	1.008	31.9932	1.008	31.9944	1.023	31.9884	1.02	31.986	0.999	31.9848	0.984	31.9848	0.969	31.9812	0.906	31.9824	0.945	32.0436	0.939	32.0448	0.948	31.9632	0.9	32.0436	0.879	32.0436	0.912	32.0496	0.873
45.6228	10.944	32.088	1.221	31.374	1.047	32.0808	1.098	32.082	1.122	32.076	1.041	32.0748	1.053	32.0748	1.053	32.0772	0.996	32.07	0.99	32.0676	1.011	32.0664	0.99	32.0664	0.963	32.0628	0.978	32.064	0.933	32.1276	0.9	32.1288	0.897	32.0424	0.888	32.1276	0.894	32.1288	0.867	32.1336	0.852
45.7044	11.16	32.1708	1.176	31.4592	1.119	32.1636	1.104	32.166	1.083	32.1588	1.056	32.1576	1.05	32.1576	1.05	32.16	1.02	32.1528	0.987	32.1516	0.936	32.1516	0.936	32.1504	0.921	32.1468	0.942	32.1504	0.942	32.208	0.957	32.2104	0.894	32.1264	0.927	32.208	0.87	32.2104	0.879	32.2152	0.924
45.786	11.28	32.25	1.272	31.5468	1.074	32.244	1.161	32.2452	1.095	32.2392	1.095	32.238	1.032	32.238	1.032	32.2404	1.05	32.2332	1.029	32.2308	0.99	32.232	1.005	32.2308	0.981	32.226	0.939	32.232	0.933	32.2884	0.945	32.2896	0.969	32.208	0.885	32.2872	0.918	32.292	0.951	32.2956	0.867
45.8724	11.406	32.3316	1.257	31.6308	1.095	32.3268	1.119	32.328	1.137	32.3208	1.08	32.3196	1.086	32.3196	1.086	32.322	1.017	32.3148	1.032	32.3124	1.053	32.3124	0.993	32.3112	0.999	32.3064	0.99	32.3124	0.957	32.37	0.936	32.3712	0.909	32.2884	0.918	32.3688	0.93	32.3736	0.885	32.376	0.9
45.9564	11.634	32.412	1.227	31.7124	1.11	32.4072	1.158	32.4084	1.101	32.4024	1.074	32.4012	1.056	32.4012	1.056	32.4024	1.083	32.3952	0.996	32.3928	0.99	32.3916	0.957	32.3916	0.969	32.3868	0.963	32.3916	0.96	32.4468	0.975	32.448	0.954	32.37	0.939	32.4468	0.891	32.4504	0.903	32.4528	0.912
46.038	11.766	32.4876	1.305	31.788	1.086	32.4828	1.161	32.484	1.137	32.4792	1.134	32.478	1.077	32.478	1.077	32.4792	1.044	32.472	1.077	32.4696	1.041	32.4672	1.035	32.4672	0.987	32.4636	0.954	32.4672	0.972	32.5236	0.969	32.5236	0.981	32.4468	0.948	32.5236	0.951	32.526	0.984	32.5296	0.912
46.1208	11.907	32.5668	1.272	31.8576	1.131	32.562	1.176	32.5632	1.197	32.5584	1.098	32.5572	1.128	32.5572	1.128	32.5584	1.083	32.5512	1.071	32.5476	1.044	32.5452	1.059	32.5452	1.032	32.5404	1.056	32.5452	0.996	32.6052	0.978	32.6052	0.966	32.5224	0.945	32.604	0.999	32.6076	0.921	32.6112	0.951
46.1964	12.099	32.6508	1.302	31.9284	1.182	32.646	1.209	32.6484	1.152	32.6412	1.167	32.6412	1.119	32.6412	1.119	32.6424	1.107	32.6352	1.05	32.6316	1.035	32.628	1.008	32.628	1.02	32.6232	0.99	32.6268	1.026	32.6928	1.032	32.694	0.981	32.604	0.99	32.6928	0.936	32.6952	0.933	32.6988	0.954
46.2672	12.24	32.7408	1.32	32.004	1.122	32.736	1.206	32.7396	1.173	32.7312	1.125	32.7312	1.074	32.7312	1.074	32.7324	1.071	32.7252	1.107	32.7216	1.074	32.718	1.086	32.7168	0.993	32.7132	1.017	32.7168	0.984	32.7828	0.93	32.784	0.993	32.6916	0.957	32.7828	0.96	32.7852	0.969	32.7888	0.906
46.3392	12.372	32.8284	1.278	32.0868	1.182	32.8236	1.17	32.8272	1.188	32.8188	1.116	32.8188	1.137	32.8188	1.137	32.82	1.065	32.814	1.041	32.8116	1.035	32.808	1.026	32.8056	1.05	32.8032	1.038	32.8056	0.981	32.868	1.002	32.868	0.966	32.7816	0.951	32.8668	0.99	32.8692	0.942	32.8716	0.987
46.4172	12.603	32.9124	1.317	32.1708	1.167	32.9064	1.257	32.91	1.176	32.9028	1.182	32.9016	1.128	32.9016	1.128	32.9028	1.155	32.898	1.068	32.8956	1.062	32.892	1.047	32.8896	1.041	32.8872	1.008	32.8896	1.05	32.9508	1.044	32.9508	1.014	32.8668	1.008	32.9484	0.936	32.952	0.969	32.9544	0.951
46.5012	12.723	32.9928	1.371	32.2512	1.161	32.988	1.197	32.9904	1.206	32.9856	1.137	32.9832	1.107	32.9832	1.107	32.9856	1.068	32.9796	1.116	32.9772	1.119	32.9736	1.074	32.9724	1.056	32.97	1.011	32.9724	0.993	33.03	0.99	33.03	0.993	32.9496	0.972	33.0288	0.987	33.0312	0.987	33.0336	0.954
46.584	12.939	33.0672	1.305	32.334	1.215	33.0636	1.224	33.066	1.224	33.0612	1.14	33.0588	1.161	33.0588	1.161	33.0612	1.104	33.0564	1.068	33.0528	1.059	33.0504	1.056	33.0504	1.053	33.0468	1.083	33.0492	1.011	33.1032	1.023	33.1044	1.014	33.03	1.002	33.1032	1.02	33.1044	0.966	33.1068	1.005
46.6656	13.125	33.1392	1.389	32.4132	1.194	33.1368	1.284	33.138	1.212	33.1332	1.242	33.1308	1.188	33.1308	1.188	33.1344	1.164	33.1284	1.128	33.1248	1.104	33.1224	1.089	33.1236	1.053	33.1188	1.053	33.1212	1.071	33.1764	1.071	33.1776	1.047	33.1032	1.026	33.1764	0.996	33.1788	1.017	33.1824	1.023
46.746	13.254	33.2136	1.413	32.49	1.185	33.2112	1.272	33.2124	1.278	33.2076	1.17	33.2064	1.14	33.2064	1.14	33.2076	1.14	33.2028	1.155	33.198	1.164	33.1968	1.143	33.198	1.11	33.1932	1.08	33.1956	1.05	33.2532	1.026	33.2544	1.065	33.1764	0.999	33.2532	1.068	33.2544	1.026	33.2592	0.978
46.8192	13.455	33.2928	1.365	32.5692	1.272	33.2892	1.251	33.2904	1.26	33.2856	1.206	33.2844	1.23	33.2844	1.23	33.2868	1.167	33.2808	1.119	33.276	1.122	33.2748	1.107	33.276	1.107	33.27	1.104	33.2736	1.083	33.3348	1.089	33.336	1.023	33.252	1.041	33.3348	1.038	33.336	1.002	33.342	1.032
46.8912	13.65	33.3768	1.401	32.6532	1.254	33.3732	1.326	33.3744	1.233	33.3696	1.239	33.3684	1.182	33.3684	1.182	33.3708	1.206	33.3624	1.173	33.36	1.113	33.3576	1.128	33.3588	1.095	33.354	1.086	33.3564	1.116	33.4164	1.077	33.4188	1.065	33.3336	1.065	33.4176	1.014	33.4188	1.047	33.4236	1.008
46.9668	13.767	33.4596	1.437	32.7432	1.206	33.4548	1.257	33.4548	1.263	33.4512	1.209	33.45	1.188	33.45	1.188	33.4524	1.152	33.444	1.158	33.4416	1.173	33.4404	1.128	33.4416	1.137	33.4356	1.071	33.438	1.044	33.4968	1.065	33.4992	1.074	33.4152	1.029	33.498	1.065	33.4992	1.032	33.5016	1.014
47.0496	14.052	33.5412	1.404	32.8308	1.272	33.5364	1.326	33.5352	1.326	33.5328	1.236	33.5304	1.254	33.5304	1.254	33.5328	1.218	33.5244	1.161	33.522	1.125	33.5208	1.152	33.522	1.128	33.516	1.158	33.5184	1.122	33.5784	1.119	33.5808	1.059	33.4956	1.071	33.5796	1.047	33.5808	1.017	33.5832	1.074
47.1384	14.205	33.6228	1.455	32.9124	1.257	33.618	1.341	33.618	1.236	33.6156	1.257	33.6132	1.188	33.6132	1.188	33.6156	1.176	33.606	1.194	33.6036	1.158	33.6036	1.143	33.6036	1.089	33.5976	1.065	33.6	1.11	33.6576	1.089	33.6588	1.089	33.5784	1.077	33.6576	1.008	33.6588	1.056	33.6612	1.008
47.2212	14.397	33.6984	1.434	32.994	1.239	33.6948	1.296	33.6936	1.314	33.6912	1.242	33.69	1.224	33.69	1.224	33.6924	1.173	33.6828	1.209	33.6792	1.173	33.6792	1.176	33.6792	1.164	33.6744	1.122	33.6768	1.08	33.7296	1.098	33.7308	1.098	33.6576	1.035	33.7296	1.113	33.7308	1.053	33.7332	1.053
47.3016	14.664	33.7704	1.461	33.0684	1.305	33.7668	1.35	33.7668	1.326	33.7632	1.293	33.762	1.293	33.762	1.293	33.7644	1.236	33.7548	1.17	33.7524	1.182	33.75	1.158	33.75	1.131	33.7464	1.158	33.7476	1.164	33.804	1.176	33.804	1.101	33.7284	1.092	33.8028	1.062	33.804	1.065	33.8064	1.101
47.382	14.829	33.846	1.521	33.1416	1.317	33.8424	1.398	33.8424	1.314	33.8388	1.323	33.8376	1.251	33.8376	1.251	33.8388	1.263	33.8292	1.263	33.8268	1.2	33.8244	1.194	33.8256	1.173	33.8208	1.146	33.822	1.155	33.8832	1.146	33.8832	1.152	33.8016	1.125	33.882	1.08	33.8832	1.143	33.8844	1.05
47.4564	14.988	33.9288	1.515	33.2172	1.305	33.924	1.371	33.924	1.362	33.9204	1.305	33.9204	1.317	33.9204	1.317	33.9204	1.239	33.9108	1.248	33.9084	1.239	33.9048	1.224	33.9072	1.218	33.9024	1.194	33.9048	1.146	33.9696	1.131	33.9708	1.116	33.8808	1.104	33.9696	1.146	33.9696	1.086	33.972	1.086
47.5284	15.282	34.0176	1.488	33.2952	1.362	34.0128	1.407	34.0116	1.332	34.008	1.293	34.008	1.29	34.008	1.29	34.008	1.275	33.9984	1.224	33.996	1.179	33.9924	1.167	33.9948	1.167	33.9912	1.173	33.9936	1.179	34.0572	1.185	34.0584	1.119	33.9684	1.134	34.0572	1.074	34.0572	1.08	34.0596	1.113
47.6064	15.417	34.1016	1.548	33.3792	1.308	34.098	1.395	34.0968	1.338	34.092	1.329	34.0932	1.254	34.0932	1.254	34.0932	1.248	34.0836	1.266	34.0824	1.224	34.08	1.2	34.0812	1.176	34.0788	1.14	34.08	1.143	34.1412	1.134	34.1424	1.17	34.0548	1.116	34.14	1.11	34.1412	1.149	34.1436	1.062
47.6904	15.66	34.1856	1.527	33.4608	1.332	34.182	1.383	34.1808	1.416	34.1748	1.329	34.1772	1.332	34.1772	1.332	34.176	1.257	34.1676	1.275	34.1664	1.248	34.1652	1.245	34.1652	1.239	34.1616	1.23	34.164	1.155	34.2252	1.176	34.2252	1.131	34.14	1.116	34.2228	1.176	34.2252	1.083	34.2276	1.131
47.7792	15.942	34.266	1.533	33.5424	1.38	34.2624	1.452	34.2624	1.365	34.2552	1.332	34.2588	1.317	34.2588	1.317	34.2576	1.326	34.2492	1.227	34.248	1.23	34.2468	1.194	34.248	1.188	34.2432	1.194	34.2444	1.194	34.302	1.182	34.302	1.149	34.2228	1.164	34.2996	1.107	34.302	1.116	34.3056	1.119
47.8644	16.143	34.3404	1.593	33.6252	1.347	34.3368	1.434	34.3368	1.41	34.3296	1.374	34.3332	1.293	34.3332	1.293	34.332	1.275	34.3236	1.308	34.3224	1.281	34.3212	1.254	34.3224	1.239	34.3176	1.182	34.3212	1.197	34.3764	1.2	34.3764	1.215	34.2996	1.122	34.374	1.176	34.3776	1.161	34.38	1.119
47.9496	16.395	34.416	1.578	33.6996	1.368	34.4112	1.458	34.4112	1.443	34.404	1.347	34.4076	1.383	34.4076	1.383	34.4076	1.323	34.3992	1.29	34.3968	1.272	34.3956	1.275	34.3968	1.281	34.392	1.278	34.3956	1.191	34.4532	1.212	34.4532	1.2	34.3752	1.152	34.452	1.188	34.4544	1.149	34.4592	1.173
48.0324	16.677	34.494	1.602	33.7716	1.434	34.4892	1.518	34.4904	1.416	34.4832	1.425	34.4868	1.371	34.4868	1.371	34.4856	1.374	34.4772	1.308	34.4748	1.272	34.4736	1.257	34.4736	1.254	34.47	1.242	34.4736	1.254	34.536	1.257	34.5348	1.212	34.452	1.209	34.5348	1.17	34.5384	1.194	34.542	1.191
48.1092	16.845	34.5804	1.647	33.8484	1.392	34.5756	1.476	34.5756	1.446	34.5684	1.401	34.5708	1.347	34.5708	1.347	34.5696	1.326	34.5612	1.356	34.5576	1.341	34.5564	1.308	34.5576	1.293	34.554	1.251	34.5564	1.239	34.6236	1.23	34.6236	1.224	34.536	1.164	34.6236	1.194	34.626	1.179	34.632	1.11
48.186	17.103	34.668	1.587	33.9312	1.473	34.6644	1.467	34.6632	1.464	34.6572	1.377	34.6584	1.401	34.6584	1.401	34.6572	1.332	34.65	1.308	34.6464	1.284	34.6452	1.281	34.6452	1.296	34.6416	1.254	34.644	1.233	34.7088	1.233	34.7088	1.188	34.6248	1.191	34.7088	1.194	34.7112	1.152	34.716	1.182
48.2652	17.337	34.7508	1.647	34.0188	1.428	34.7472	1.548	34.7472	1.443	34.7412	1.434	34.7424	1.398	34.7424	1.398	34.7412	1.395	34.7328	1.326	34.7316	1.293	34.7292	1.293	34.7304	1.245	34.7268	1.257	34.728	1.269	34.7904	1.263	34.7916	1.233	34.7088	1.224	34.7904	1.188	34.7928	1.215	34.7976	1.173
48.3492	17.562	34.8324	1.689	34.1028	1.434	34.8312	1.482	34.8288	1.491	34.824	1.428	34.824	1.386	34.824	1.386	34.824	1.356	34.8144	1.386	34.8132	1.377	34.812	1.332	34.8132	1.341	34.8084	1.266	34.8108	1.248	34.8708	1.227	34.872	1.266	34.7904	1.2	34.8708	1.233	34.8732	1.206	34.8768	1.167
48.432	17.859	34.9116	1.632	34.188	1.482	34.9092	1.509	34.908	1.503	34.9044	1.398	34.9032	1.428	34.9032	1.428	34.9032	1.398	34.8948	1.32	34.8936	1.317	34.8924	1.293	34.8936	1.308	34.8888	1.314	34.8912	1.263	34.9464	1.257	34.9476	1.245	34.8708	1.215	34.9452	1.215	34.9476	1.179	34.95	1.203
48.5112	18.105	34.9848	1.716	34.2684	1.476	34.9812	1.587	34.98	1.479	34.9776	1.521	34.9764	1.425	34.9764	1.425	34.9764	1.425	34.9692	1.41	34.968	1.347	34.9668	1.326	34.968	1.317	34.962	1.278	34.9644	1.323	35.0196	1.311	35.0196	1.269	34.9452	1.245	35.0184	1.233	35.0196	1.269	35.0232	1.221
48.5916	18.321	35.0604	1.737	34.3416	1.449	35.0556	1.557	35.0556	1.554	35.0532	1.467	35.0508	1.434	35.0508	1.434	35.0508	1.419	35.0436	1.422	35.0412	1.422	35.0412	1.398	35.0412	1.38	35.0364	1.332	35.0388	1.296	35.0964	1.26	35.0952	1.314	35.0184	1.248	35.094	1.308	35.0964	1.254	35.1	1.233
48.6672	18.57	35.1396	1.713	34.4172	1.554	35.1336	1.593	35.1348	1.578	35.1312	1.506	35.1288	1.494	35.1288	1.494	35.1288	1.458	35.1216	1.368	35.118	1.371	35.118	1.356	35.118	1.359	35.1132	1.353	35.1156	1.347	35.178	1.35	35.1756	1.284	35.094	1.287	35.1768	1.272	35.178	1.233	35.1816	1.281
48.7368	18.789	35.2248	1.767	34.4964	1.524	35.2188	1.629	35.2188	1.533	35.2152	1.527	35.2128	1.452	35.2128	1.452	35.2116	1.473	35.2044	1.443	35.2008	1.398	35.1996	1.392	35.1996	1.332	35.1948	1.326	35.1984	1.338	35.262	1.32	35.2584	1.314	35.1756	1.299	35.2608	1.26	35.262	1.278	35.2656	1.2
48.8076	18.957	35.3076	1.752	34.5816	1.518	35.3016	1.569	35.304	1.569	35.298	1.506	35.2956	1.482	35.2956	1.482	35.2956	1.422	35.2872	1.437	35.2848	1.44	35.2824	1.389	35.2836	1.401	35.2788	1.341	35.2824	1.302	35.3424	1.308	35.34	1.311	35.2608	1.251	35.3412	1.323	35.3436	1.281	35.3448	1.245
48.8844	19.287	35.3856	1.746	34.6704	1.551	35.382	1.659	35.3832	1.599	35.376	1.512	35.3748	1.512	35.3748	1.512	35.3748	1.5	35.3664	1.428	35.364	1.395	35.3616	1.398	35.3628	1.383	35.358	1.38	35.3616	1.389	35.4204	1.365	35.4192	1.326	35.34	1.314	35.4204	1.29	35.4228	1.272	35.424	1.317
48.9696	19.533	35.466	1.83	34.7532	1.548	35.4624	1.635	35.4636	1.56	35.4564	1.593	35.4564	1.494	35.4564	1.494	35.454	1.479	35.4468	1.494	35.4444	1.437	35.442	1.401	35.442	1.395	35.4384	1.35	35.4408	1.365	35.5008	1.359	35.4996	1.341	35.4192	1.32	35.4996	1.269	35.5032	1.302	35.5044	1.242
49.0572	19.827	35.5416	1.788	34.8372	1.554	35.5392	1.629	35.5404	1.611	35.5344	1.533	35.5332	1.506	35.5332	1.506	35.5332	1.449	35.526	1.467	35.5224	1.44	35.5212	1.464	35.52	1.416	35.5176	1.395	35.5212	1.338	35.5752	1.317	35.5752	1.365	35.4996	1.293	35.574	1.344	35.5776	1.272	35.58	1.272
49.1424	20.169	35.6136	1.806	34.914	1.602	35.61	1.674	35.6112	1.62	35.6064	1.581	35.6052	1.551	35.6052	1.551	35.6052	1.539	35.598	1.446	35.5956	1.449	35.5944	1.41	35.5932	1.416	35.5908	1.404	35.5944	1.413	35.6472	1.404	35.6484	1.338	35.574	1.341	35.6472	1.332	35.6496	1.32	35.6544	1.341
49.2264	20.394	35.6856	1.854	34.9872	1.599	35.6808	1.707	35.6832	1.647	35.6772	1.632	35.6772	1.527	35.6772	1.527	35.6784	1.53	35.67	1.53	35.6676	1.497	35.6664	1.464	35.6664	1.431	35.6628	1.401	35.6676	1.407	35.7204	1.404	35.7228	1.407	35.6472	1.356	35.7216	1.35	35.7228	1.368	35.7288	1.311
49.3056	20.628	35.7612	1.86	35.0628	1.638	35.7564	1.686	35.76	1.674	35.7528	1.602	35.7528	1.605	35.7528	1.605	35.7528	1.539	35.7444	1.521	35.742	1.515	35.7408	1.5	35.7408	1.485	35.7372	1.461	35.742	1.395	35.7996	1.422	35.802	1.404	35.7204	1.338	35.8008	1.377	35.8008	1.344	35.8068	1.344
49.3812	20.931	35.844	1.869	35.142	1.665	35.8392	1.74	35.844	1.671	35.8356	1.623	35.8332	1.605	35.8332	1.605	35.8344	1.614	35.8248	1.524	35.8224	1.464	35.82	1.467	35.8212	1.461	35.8176	1.464	35.8212	1.458	35.8836	1.449	35.886	1.374	35.7996	1.422	35.8848	1.347	35.8848	1.347	35.8908	1.362
49.4604	21.117	35.9292	1.908	35.226	1.635	35.9232	1.704	35.9292	1.653	35.9196	1.641	35.9172	1.569	35.9172	1.569	35.9184	1.542	35.9088	1.554	35.9064	1.539	35.904	1.512	35.9052	1.449	35.9028	1.428	35.9052	1.437	35.9676	1.434	35.9676	1.443	35.8824	1.386	35.9676	1.389	35.9676	1.413	35.9736	1.341
49.5456	21.411	36.012	1.893	35.3088	1.668	36.0072	1.74	36.0132	1.719	36.0024	1.617	36	1.638	36	1.638	36	1.587	35.9916	1.563	35.9892	1.545	35.988	1.539	35.9892	1.512	35.9856	1.509	35.988	1.44	36.0516	1.434	36.0528	1.452	35.9652	1.377	36.0516	1.422	36.0516	1.362	36.0576	1.404
49.6344	21.723	36.0984	1.914	35.388	1.689	36.0924	1.776	36.0984	1.68	36.0876	1.686	36.0852	1.641	36.0852	1.641	36.0864	1.647	36.0768	1.557	36.0744	1.527	36.0744	1.491	36.0756	1.47	36.072	1.485	36.072	1.488	36.1368	1.467	36.138	1.392	36.0492	1.464	36.1356	1.359	36.1356	1.389	36.1416	1.365
49.7184	21.987	36.18	1.941	35.4684	1.674	36.174	1.749	36.1764	1.704	36.1692	1.665	36.168	1.584	36.168	1.584	36.1668	1.572	36.1596	1.596	36.1584	1.578	36.1572	1.554	36.1584	1.521	36.156	1.461	36.1548	1.458	36.2136	1.464	36.2148	1.473	36.1344	1.377	36.2136	1.452	36.2124	1.425	36.2196	1.374
49.8	22.278	36.2544	1.953	35.5452	1.704	36.2496	1.767	36.2508	1.785	36.2436	1.674	36.2436	1.68	36.2436	1.68	36.2424	1.647	36.2352	1.581	36.234	1.566	36.2328	1.539	36.2352	1.542	36.2316	1.53	36.2316	1.488	36.2904	1.503	36.2916	1.485	36.2124	1.407	36.2892	1.44	36.288	1.416	36.294	1.428
49.8792	22.545	36.3312	1.989	35.6148	1.746	36.3276	1.848	36.3276	1.755	36.3204	1.758	36.3216	1.686	36.3216	1.686	36.3192	1.689	36.3132	1.638	36.3108	1.566	36.3096	1.575	36.3108	1.548	36.3072	1.521	36.3084	1.554	36.3684	1.563	36.3708	1.479	36.288	1.491	36.366	1.431	36.366	1.44	36.3732	1.437
49.9512	22.731	36.4128	2.049	35.6868	1.728	36.4092	1.827	36.4092	1.77	36.402	1.752	36.4032	1.677	36.4032	1.677	36.4008	1.641	36.3936	1.65	36.3912	1.65	36.39	1.602	36.3912	1.602	36.3864	1.551	36.3888	1.503	36.4524	1.497	36.4548	1.527	36.3672	1.458	36.4488	1.47	36.45	1.482	36.456	1.407
50.022	23.001	36.5004	1.977	35.7624	1.8	36.4956	1.83	36.4968	1.83	36.4896	1.719	36.4896	1.713	36.4896	1.713	36.4884	1.677	36.4812	1.623	36.4776	1.614	36.4764	1.587	36.4776	1.602	36.4716	1.563	36.474	1.539	36.54	1.53	36.5412	1.5	36.4512	1.503	36.534	1.494	36.5364	1.431	36.5412	1.476
50.0964	23.253	36.5844	2.049	35.8464	1.803	36.5808	1.887	36.5832	1.782	36.576	1.782	36.5748	1.722	36.5748	1.722	36.5748	1.707	36.5676	1.653	36.5652	1.593	36.564	1.602	36.5652	1.554	36.558	1.56	36.5604	1.563	36.6228	1.575	36.624	1.509	36.5376	1.494	36.618	1.458	36.6216	1.488	36.624	1.467
50.178	23.535	36.6672	2.082	35.9304	1.764	36.6624	1.872	36.6672	1.83	36.6588	1.77	36.6588	1.719	36.6588	1.719	36.6588	1.671	36.6504	1.716	36.648	1.677	36.6468	1.656	36.648	1.638	36.6408	1.59	36.6444	1.548	36.7068	1.533	36.7056	1.557	36.6216	1.494	36.7008	1.521	36.7044	1.473	36.708	1.449
50.262	23.88	36.7476	2.037	36.0144	1.836	36.7452	1.887	36.75	1.866	36.7392	1.761	36.7416	1.767	36.7416	1.767	36.7416	1.728	36.7332	1.647	36.7308	1.641	36.7296	1.623	36.7296	1.62	36.7248	1.626	36.7272	1.575	36.786	1.548	36.7836	1.512	36.7056	1.533	36.7812	1.497	36.7824	1.476	36.7884	1.5
50.3424	24.174	36.8244	2.127	36.1008	1.836	36.822	1.938	36.8268	1.824	36.8136	1.833	36.8184	1.737	36.8184	1.737	36.8184	1.707	36.8112	1.713	36.8076	1.662	36.8076	1.635	36.8052	1.605	36.8028	1.575	36.804	1.611	36.8592	1.632	36.8568	1.575	36.7836	1.533	36.8544	1.506	36.8544	1.539	36.8628	1.509
50.4024	24.39	36.8976	2.145	36.1812	1.794	36.8952	1.923	36.8988	1.89	36.8868	1.833	36.8916	1.776	36.8916	1.776	36.8904	1.734	36.8844	1.746	36.8808	1.722	36.8796	1.701	36.8772	1.677	36.876	1.629	36.876	1.575	36.9324	1.584	36.9312	1.617	36.8568	1.533	36.9288	1.566	36.9276	1.542	36.9384	1.506
50.4072	24.405	36.972	2.115	36.2568	1.899	36.9708	1.959	36.972	1.935	36.9624	1.851	36.9648	1.839	36.9648	1.839	36.9636	1.797	36.9576	1.716	36.9552	1.707	36.9528	1.686	36.9504	1.689	36.9492	1.674	36.9492	1.653	37.0104	1.638	37.0104	1.584	36.9312	1.593	37.0068	1.569	37.0032	1.542	37.0176	1.581
50.4876	24.645	37.0524	2.211	36.3336	1.893	37.05	2.013	37.05	1.905	37.0428	1.905	37.044	1.812	37.044	1.812	37.0428	1.803	37.0356	1.779	37.032	1.737	37.0308	1.704	37.0296	1.671	37.0272	1.644	37.0272	1.665	37.0944	1.647	37.0956	1.638	37.0092	1.599	37.092	1.56	37.0872	1.608	37.1028	1.527
50.5368	24.678	37.1376	2.19	36.4152	1.899	37.1352	1.965	37.134	1.953	37.128	1.875	37.128	1.833	37.128	1.833	37.1268	1.758	37.1184	1.791	37.116	1.755	37.1148	1.761	37.1148	1.74	37.1124	1.665	37.1112	1.626	37.1796	1.629	37.182	1.641	37.0944	1.563	37.1772	1.608	37.176	1.557	37.188	1.557
50.5452	24.444	37.2192	2.19	36.5016	1.917	37.2168	2.016	37.2156	1.965	37.2096	1.878	37.2096	1.866	37.2096	1.866	37.2084	1.857	37.2012	1.761	37.2	1.74	37.1976	1.704	37.2	1.692	37.1952	1.713	37.194	1.677	37.26	1.686	37.2648	1.629	37.1784	1.623	37.2588	1.593	37.2612	1.569	37.2696	1.59
50.5344	24.165	37.3008	2.256	36.5856	1.929	37.2972	2.061	37.2972	1.941	37.2924	1.95	37.2912	1.866	37.2912	1.866	37.29	1.83	37.284	1.848	37.2816	1.809	37.2792	1.746	37.2828	1.731	37.2768	1.692	37.2756	1.704	37.344	1.683	37.3464	1.662	37.26	1.632	37.3416	1.617	37.3488	1.629	37.3524	1.554
50.5164	23.778	37.3836	2.217	36.6684	1.947	37.38	2.013	37.38	2.001	37.3764	1.899	37.374	1.89	37.374	1.89	37.3728	1.818	37.3668	1.803	37.3644	1.791	37.362	1.785	37.3656	1.749	37.3596	1.728	37.3596	1.665	37.422	1.653	37.4244	1.677	37.3428	1.611	37.4196	1.635	37.4304	1.593	37.428	1.587
50.4912	23.412	37.4592	2.256	36.7512	1.989	37.4556	2.085	37.4568	1.986	37.4544	1.956	37.4508	1.935	37.4508	1.935	37.4508	1.899	37.4448	1.812	37.4424	1.779	37.4376	1.743	37.4424	1.758	37.4376	1.734	37.4376	1.71	37.4952	1.752	37.4964	1.662	37.4208	1.647	37.494	1.635	37.5048	1.632	37.5012	1.647
50.4528	22.998	37.5348	2.328	36.8268	1.971	37.53	2.121	37.5312	2.028	37.5288	1.986	37.5252	1.89	37.5252	1.89	37.5252	1.89	37.5192	1.872	37.5168	1.863	37.5108	1.833	37.5156	1.776	37.5108	1.752	37.512	1.761	37.5708	1.731	37.572	1.731	37.4952	1.692	37.5684	1.695	37.5804	1.683	37.5756	1.602
50.3928	22.404	37.6116	2.325	36.9012	2.013	37.6068	2.085	37.608	2.106	37.6068	1.974	37.602	1.968	37.602	1.968	37.602	1.899	37.596	1.881	37.5924	1.884	37.5864	1.842	37.5924	1.824	37.5876	1.8	37.5888	1.761	37.65	1.749	37.6524	1.746	37.5696	1.659	37.6476	1.716	37.6596	1.662	37.6548	1.677
50.3124	21.723	37.6944	2.337	36.9756	2.04	37.6896	2.175	37.6908	2.067	37.6884	2.043	37.6848	1.965	37.6848	1.965	37.6848	1.986	37.6764	1.884	37.674	1.827	37.6692	1.824	37.674	1.806	37.6692	1.797	37.6704	1.797	37.7364	1.761	37.7364	1.716	37.65	1.74	37.7328	1.674	37.7424	1.683	37.74	1.674
50.2308	21.123	37.7796	2.37	37.056	2.043	37.7748	2.136	37.776	2.043	37.7724	2.055	37.77	1.962	37.77	1.962	37.77	1.911	37.7616	1.932	37.7592	1.917	37.7556	1.86	37.7592	1.818	37.7532	1.782	37.7556	1.776	37.818	1.782	37.818	1.752	37.734	1.692	37.8156	1.716	37.8228	1.695	37.8216	1.632
50.148	20.421	37.86	2.358	37.1412	2.067	37.8552	2.157	37.8564	2.148	37.8516	2.016	37.8492	2.004	37.8492	2.004	37.8504	1.959	37.8432	1.917	37.8396	1.893	37.836	1.878	37.8396	1.857	37.8348	1.848	37.8372	1.791	37.896	1.794	37.896	1.794	37.8156	1.722	37.896	1.779	37.9008	1.713	37.8996	1.722
50.0652	19.854	37.9404	2.418	37.2216	2.103	37.9356	2.22	37.9368	2.103	37.932	2.109	37.9296	2.055	37.9296	2.055	37.932	2.016	37.9236	1.95	37.92	1.896	37.9164	1.875	37.9188	1.851	37.914	1.842	37.9164	1.848	37.9776	1.848	37.9788	1.764	37.8948	1.776	37.9788	1.719	37.9824	1.725	37.9824	1.737
49.9908	19.314	38.0208	2.442	37.3032	2.094	38.016	2.202	38.0172	2.133	38.0136	2.094	38.0112	2.007	38.0112	2.007	38.0124	1.98	38.0052	1.962	38.0016	1.956	37.998	1.926	38.0004	1.875	37.9956	1.851	37.9992	1.818	38.058	1.821	38.058	1.827	37.9764	1.764	38.0604	1.767	38.0616	1.746	38.0616	1.683
49.92	18.795	38.0976	2.43	37.386	2.121	38.0928	2.208	38.094	2.187	38.0904	2.079	38.088	2.076	38.088	2.076	38.0904	2.013	38.0832	1.95	38.0808	1.947	38.0772	1.902	38.0784	1.917	38.0736	1.896	38.0784	1.842	38.1348	1.845	38.136	1.815	38.0556	1.77	38.1384	1.809	38.1384	1.746	38.1396	1.776
49.848	18.327	38.1756	2.505	37.4604	2.178	38.1708	2.298	38.172	2.175	38.1672	2.172	38.166	2.106	38.166	2.106	38.1672	2.061	38.16	2.013	38.1576	1.953	38.1552	1.947	38.1564	1.908	38.1504	1.905	38.1552	1.917	38.214	1.908	38.2152	1.836	38.1336	1.833	38.2164	1.803	38.2164	1.806	38.2188	1.788
49.7688	17.895	38.2572	2.538	37.5336	2.145	38.2524	2.271	38.2536	2.208	38.2476	2.157	38.2476	2.097	38.2476	2.097	38.2476	2.028	38.2392	2.058	38.238	2.046	38.2356	1.995	38.2368	1.968	38.2296	1.917	38.2356	1.881	38.2968	1.866	38.298	1.893	38.2116	1.791	38.2992	1.842	38.3004	1.809	38.3028	1.755
49.6848	17.385	38.3424	2.505	37.6116	2.211	38.3388	2.292	38.34	2.271	38.3328	2.16	38.3328	2.142	38.3328	2.142	38.334	2.094	38.3232	2.004	38.3232	1.983	38.3208	1.971	38.3232	1.992	38.3136	1.986	38.3208	1.92	38.3832	1.89	38.3844	1.86	38.2956	1.857	38.3856	1.83	38.3868	1.764	38.3904	1.803
49.5996	16.911	38.4288	2.595	37.6944	2.241	38.424	2.349	38.4264	2.208	38.4192	2.199	38.4192	2.139	38.4192	2.139	38.4192	2.109	38.4096	2.046	38.4096	2.034	38.4072	1.98	38.4096	1.935	38.4	1.917	38.4084	1.959	38.4672	1.95	38.4684	1.881	38.382	1.863	38.4696	1.818	38.4708	1.863	38.4732	1.782
49.5132	16.464	38.5116	2.607	37.7796	2.193	38.5068	2.352	38.5092	2.289	38.5008	2.199	38.502	2.133	38.502	2.133	38.502	2.1	38.4924	2.103	38.4912	2.085	38.49	2.049	38.4924	2.01	38.484	1.962	38.4912	1.923	38.55	1.929	38.5512	1.953	38.466	1.839	38.5524	1.911	38.5536	1.857	38.556	1.839
49.428	16.035	38.5944	2.571	37.86	2.259	38.5896	2.364	38.592	2.295	38.5824	2.208	38.5848	2.205	38.5848	2.205	38.5848	2.169	38.5752	2.079	38.5728	2.058	38.5728	2.013	38.5728	2.013	38.568	2.022	38.5752	1.974	38.6328	1.923	38.634	1.881	38.5488	1.896	38.634	1.845	38.634	1.827	38.6376	1.857
49.3512	15.663	38.6724	2.646	37.9416	2.295	38.6676	2.412	38.6688	2.271	38.6592	2.253	38.6616	2.172	38.6616	2.172	38.6628	2.163	38.6532	2.118	38.652	2.082	38.652	2.037	38.652	2.001	38.6496	1.959	38.6556	2.004	38.7072	2.001	38.7084	1.953	38.6316	1.917	38.7084	1.89	38.7072	1.908	38.712	1.845
49.2792	15.345	38.7444	2.667	38.0232	2.253	38.7408	2.415	38.7396	2.373	38.73	2.28	38.7336	2.253	38.7336	2.253	38.7348	2.175	38.7264	2.151	38.7252	2.118	38.7252	2.097	38.724	2.088	38.724	2.025	38.7276	1.977	38.7792	1.98	38.7804	2.001	38.7072	1.878	38.7804	1.983	38.7792	1.917	38.7852	1.884
49.2072	14.967	38.8176	2.67	38.1	2.346	38.814	2.457	38.8128	2.397	38.8032	2.313	38.8068	2.28	38.8068	2.28	38.808	2.256	38.7996	2.166	38.7984	2.115	38.7984	2.091	38.7972	2.082	38.796	2.079	38.7996	2.052	38.8536	2.043	38.8548	1.971	38.7792	1.971	38.8548	1.935	38.8548	1.911	38.8596	1.953
49.128	14.649	38.8944	2.748	38.178	2.355	38.8908	2.493	38.8896	2.361	38.8812	2.355	38.8848	2.268	38.8848	2.268	38.8848	2.241	38.8776	2.208	38.8752	2.187	38.8764	2.124	38.874	2.088	38.8716	2.067	38.8752	2.07	38.934	2.064	38.9352	2.004	38.8536	1.992	38.9352	1.953	38.9352	1.974	38.94	1.887
49.0452	14.307	38.9772	2.739	38.2596	2.385	38.9724	2.466	38.9736	2.436	38.9652	2.337	38.9676	2.304	38.9676	2.304	38.9688	2.22	38.9604	2.214	38.958	2.175	38.9592	2.181	38.9568	2.139	38.952	2.088	38.9568	2.055	39.018	2.019	39.0192	2.04	38.934	1.971	39.0192	2.019	39.0192	1.935	39.024	1.944
48.9624	13.935	39.06	2.757	38.346	2.412	39.054	2.538	39.0564	2.415	39.0492	2.343	39.0516	2.343	39.0516	2.343	39.0516	2.313	39.0444	2.22	39.042	2.148	39.0432	2.136	39.0408	2.109	39.036	2.139	39.0408	2.076	39.0984	2.097	39.0996	2.019	39.018	2.004	39.0984	1.965	39.1008	1.971	39.1032	1.989
48.8748	13.644	39.1404	2.835	38.4312	2.415	39.1344	2.553	39.1368	2.445	39.1296	2.421	39.132	2.325	39.132	2.325	39.132	2.277	39.1248	2.271	39.1224	2.259	39.1236	2.196	39.1212	2.151	39.1164	2.109	39.12	2.13	39.18	2.112	39.1788	2.082	39.0972	2.04	39.1776	2.022	39.1812	2.025	39.1836	1.947
48.7884	13.35	39.222	2.811	38.514	2.427	39.216	2.535	39.2184	2.499	39.2112	2.391	39.2124	2.364	39.2124	2.364	39.2124	2.301	39.2052	2.277	39.2028	2.259	39.204	2.226	39.2028	2.202	39.198	2.172	39.2004	2.112	39.2592	2.058	39.2592	2.085	39.1776	2.013	39.2568	2.049	39.2604	1.974	39.2628	1.995
48.7116	13.029	39.2988	2.838	38.5956	2.49	39.294	2.592	39.2952	2.478	39.2904	2.442	39.2904	2.376	39.2904	2.376	39.2904	2.355	39.2832	2.277	39.282	2.211	39.282	2.172	39.2808	2.175	39.276	2.157	39.2796	2.151	39.3324	2.16	39.3324	2.091	39.2568	2.076	39.3312	2.043	39.3336	2.049	39.336	2.043
48.6432	12.81	39.372	2.898	38.6736	2.46	39.3672	2.634	39.3684	2.523	39.3636	2.472	39.3636	2.394	39.3636	2.394	39.3636	2.361	39.3564	2.343	39.3552	2.292	39.354	2.277	39.354	2.205	39.3492	2.175	39.3516	2.151	39.4056	2.166	39.4056	2.169	39.3312	2.061	39.4044	2.07	39.4068	2.082	39.4092	2.019
48.5724	12.552	39.4452	2.91	38.7456	2.541	39.4416	2.628	39.4428	2.604	39.438	2.49	39.4368	2.445	39.4368	2.445	39.4368	2.37	39.4296	2.343	39.4284	2.292	39.4284	2.28	39.4284	2.277	39.4236	2.232	39.4248	2.175	39.4812	2.175	39.4824	2.151	39.4032	2.088	39.4812	2.118	39.4824	2.046	39.486	2.109
48.4956	12.255	39.5232	2.952	38.8188	2.562	39.5196	2.715	39.522	2.583	39.5172	2.526	39.516	2.505	39.516	2.505	39.5148	2.463	39.5076	2.358	39.5052	2.304	39.5052	2.286	39.5052	2.25	39.5004	2.259	39.5028	2.238	39.564	2.226	39.5652	2.166	39.48	2.175	39.564	2.121	39.5652	2.124	39.57	2.079
48.4128	12.072	39.6084	3.015	38.8968	2.559	39.6048	2.712	39.6072	2.589	39.6012	2.571	39.6012	2.457	39.6012	2.457	39.5988	2.412	39.5916	2.415	39.5892	2.382	39.5892	2.331	39.5892	2.283	39.5844	2.241	39.5868	2.229	39.6504	2.22	39.6516	2.214	39.5616	2.139	39.6504	2.139	39.6528	2.121	39.6576	2.076
48.3264	11.76	39.6948	2.973	38.9796	2.571	39.6912	2.685	39.6912	2.658	39.6864	2.523	39.6852	2.502	39.6852	2.502	39.684	2.442	39.6768	2.385	39.6744	2.361	39.6756	2.316	39.6744	2.334	39.6708	2.301	39.6732	2.22	39.7344	2.214	39.7356	2.202	39.648	2.154	39.7344	2.19	39.7356	2.097	39.7404	2.139
48.2364	11.481	39.7788	3.057	39.0612	2.652	39.774	2.769	39.774	2.658	39.7692	2.61	39.768	2.577	39.768	2.577	39.7668	2.508	39.7596	2.418	39.7572	2.391	39.7584	2.34	39.7572	2.322	39.7548	2.286	39.756	2.322	39.8184	2.304	39.8184	2.211	39.732	2.205	39.8184	2.166	39.8196	2.172	39.8244	2.133
48.1488	11.31	39.8628	3.066	39.1416	2.622	39.8568	2.772	39.8568	2.679	39.852	2.619	39.8508	2.52	39.8508	2.52	39.8508	2.499	39.8436	2.487	39.8388	2.439	39.8424	2.421	39.8412	2.346	39.8388	2.313	39.84	2.274	39.9	2.259	39.9	2.283	39.816	2.178	39.9	2.208	39.9012	2.181	39.9048	2.118
48.0708	11.055	39.9408	3.06	39.222	2.673	39.9348	2.754	39.936	2.727	39.9312	2.616	39.93	2.592	39.93	2.592	39.93	2.52	39.9228	2.433	39.9168	2.43	39.9216	2.373	39.9204	2.4	39.9192	2.361	39.9204	2.277	39.9756	2.292	39.9756	2.259	39.8988	2.22	39.9744	2.229	39.9768	2.178	39.9792	2.22
47.9964	10.791	40.0152	3.153	39.2988	2.694	40.0092	2.886	40.0104	2.733	40.0068	2.679	40.0044	2.619	40.0044	2.619	40.0044	2.583	39.9972	2.52	39.9912	2.463	39.9948	2.43	39.996	2.37	39.9936	2.379	39.996	2.37	40.0512	2.373	40.0512	2.295	39.9744	2.289	40.0488	2.241	40.0512	2.256	40.0548	2.211
47.9196	10.65	40.092	3.186	39.372	2.697	40.086	2.85	40.0872	2.775	40.0836	2.739	40.0824	2.619	40.0824	2.619	40.0824	2.562	40.074	2.568	40.068	2.523	40.0716	2.49	40.0716	2.448	40.0692	2.367	40.0716	2.346	40.1316	2.34	40.1316	2.379	40.0488	2.238	40.128	2.307	40.1304	2.271	40.134	2.199
47.8344	10.392	40.1736	3.168	39.4464	2.76	40.1688	2.895	40.17	2.829	40.164	2.706	40.164	2.694	40.164	2.694	40.164	2.658	40.1556	2.532	40.1508	2.502	40.1532	2.484	40.1532	2.481	40.1508	2.472	40.152	2.397	40.2168	2.361	40.2156	2.343	40.128	2.316	40.2132	2.307	40.2156	2.256	40.2204	2.286
47.748	10.191	40.2612	3.258	39.5256	2.802	40.2552	2.943	40.2576	2.796	40.2516	2.757	40.2492	2.676	40.2492	2.676	40.2504	2.652	40.242	2.592	40.2384	2.556	40.2384	2.484	40.2396	2.454	40.236	2.418	40.2372	2.439	40.3008	2.427	40.3008	2.355	40.2132	2.343	40.2984	2.268	40.3008	2.313	40.3044	2.256
47.6592	10.002	40.344	3.273	39.612	2.784	40.3404	2.937	40.3404	2.88	40.3368	2.775	40.3332	2.697	40.3332	2.697	40.3344	2.637	40.326	2.619	40.3248	2.559	40.3212	2.571	40.3236	2.529	40.32	2.454	40.3212	2.421	40.3812	2.406	40.3824	2.427	40.2984	2.301	40.38	2.394	40.3824	2.313	40.3848	2.283
47.5716	9.789	40.4268	3.294	39.696	2.832	40.422	2.982	40.4232	2.892	40.4196	2.799	40.416	2.775	40.416	2.775	40.4172	2.709	40.4088	2.637	40.4088	2.574	40.404	2.541	40.4052	2.538	40.4016	2.529	40.4028	2.478	40.4652	2.469	40.4664	2.391	40.38	2.379	40.464	2.361	40.4664	2.322	40.4688	2.34
47.496	9.624	40.5072	3.342	39.7788	2.871	40.5048	3.039	40.506	2.895	40.5036	2.835	40.4988	2.754	40.4988	2.754	40.5	2.721	40.4928	2.676	40.4928	2.616	40.488	2.58	40.488	2.541	40.4844	2.487	40.4868	2.496	40.5456	2.493	40.5468	2.433	40.464	2.394	40.5444	2.34	40.5468	2.382	40.5492	2.325
47.4276	9.474	40.5828	3.369	39.8628	2.865	40.5816	3.018	40.5828	2.973	40.5804	2.868	40.5768	2.79	40.5768	2.79	40.578	2.694	40.572	2.688	40.5708	2.664	40.5672	2.622	40.5672	2.586	40.5624	2.532	40.566	2.493	40.6224	2.472	40.6224	2.49	40.5456	2.391	40.6212	2.436	40.6236	2.37	40.626	2.349
47.3604	9.276	40.6572	3.387	39.9408	2.91	40.656	3.105	40.6572	2.985	40.6548	2.883	40.6536	2.844	40.6536	2.844	40.6524	2.805	40.6464	2.724	40.6464	2.652	40.6428	2.619	40.6428	2.604	40.638	2.598	40.6416	2.544	40.6968	2.568	40.6968	2.481	40.6224	2.469	40.6956	2.454	40.698	2.412	40.7016	2.433
47.2896	9.165	40.7328	3.474	40.0164	2.973	40.7304	3.129	40.7316	2.976	40.728	2.955	40.728	2.841	40.728	2.841	40.7268	2.805	40.7208	2.748	40.7208	2.724	40.7172	2.673	40.7184	2.625	40.7136	2.574	40.716	2.574	40.7748	2.589	40.7736	2.547	40.6968	2.46	40.7736	2.454	40.7748	2.478	40.7796	2.403
47.2104	8.997	40.812	3.486	40.0932	2.979	40.8096	3.114	40.8108	3.096	40.8072	2.952	40.8072	2.892	40.8072	2.892	40.806	2.814	40.7988	2.805	40.7988	2.745	40.7964	2.703	40.7964	2.697	40.7916	2.658	40.7952	2.571	40.8576	2.556	40.8564	2.556	40.7748	2.493	40.8576	2.532	40.8576	2.439	40.8636	2.457
47.1276	8.793	40.896	3.489	40.176	3.042	40.8924	3.201	40.8936	3.057	40.89	2.976	40.89	2.94	40.89	2.94	40.8888	2.88	40.8816	2.766	40.8816	2.73	40.8792	2.679	40.8792	2.67	40.8756	2.655	40.878	2.643	40.9392	2.613	40.9404	2.541	40.8564	2.538	40.9392	2.472	40.9404	2.496	40.9452	2.469
47.0448	8.646	40.9788	3.555	40.2624	3.027	40.9752	3.219	40.9764	3.087	40.9716	3.051	40.9704	2.925	40.9704	2.925	40.9692	2.88	40.9632	2.85	40.962	2.787	40.9608	2.787	40.9608	2.703	40.9572	2.646	40.9596	2.643	41.0196	2.67	41.022	2.64	40.9392	2.511	41.0208	2.55	41.022	2.556	41.0256	2.484
46.956	8.505	41.0628	3.606	40.3452	3.081	41.058	3.222	41.0604	3.177	41.0544	3.021	41.0532	2.973	41.0532	2.973	41.052	2.907	41.046	2.856	41.0436	2.853	41.0424	2.787	41.0424	2.787	41.0388	2.748	41.0412	2.652	41.1024	2.625	41.1048	2.622	41.0208	2.553	41.1024	2.568	41.1048	2.493	41.1084	2.505
46.8732	8.307	41.1444	3.594	40.428	3.159	41.1408	3.285	41.142	3.132	41.1372	3.039	41.1348	3.012	41.1348	3.012	41.1348	2.955	41.1276	2.868	41.1264	2.808	41.124	2.769	41.1252	2.73	41.1204	2.727	41.1228	2.721	41.1792	2.709	41.1816	2.607	41.1024	2.616	41.1792	2.538	41.1816	2.544	41.1852	2.556
46.7976	8.241	41.2188	3.69	40.5096	3.108	41.2152	3.312	41.2164	3.186	41.2116	3.141	41.2092	3.012	41.2092	3.012	41.2092	2.976	41.2032	2.937	41.202	2.883	41.1996	2.859	41.2008	2.778	41.196	2.727	41.1984	2.721	41.2512	2.724	41.2524	2.733	41.1792	2.577	41.2512	2.619	41.2536	2.61	41.2572	2.532
46.7232	8.067	41.2908	3.696	40.5852	3.171	41.2872	3.33	41.2884	3.264	41.2836	3.129	41.2812	3.072	41.2812	3.072	41.2812	3.015	41.2752	2.955	41.2728	2.916	41.2716	2.868	41.2728	2.877	41.268	2.808	41.2692	2.739	41.3256	2.754	41.3256	2.718	41.2512	2.649	41.3244	2.685	41.3268	2.598	41.3316	2.634
46.6464	7.902	41.3652	3.759	40.6608	3.237	41.3616	3.414	41.364	3.27	41.358	3.186	41.3568	3.144	41.3568	3.144	41.3568	3.081	41.3496	2.976	41.3484	2.937	41.3472	2.889	41.3472	2.835	41.3436	2.841	41.3448	2.832	41.4048	2.808	41.4048	2.715	41.3256	2.703	41.4048	2.646	41.4072	2.667	41.4108	2.637
46.5648	7.836	41.4468	3.816	40.7364	3.234	41.4444	3.417	41.4456	3.303	41.4396	3.255	41.4384	3.129	41.4384	3.129	41.4384	3.054	41.4312	3.069	41.43	3	41.4276	2.946	41.4288	2.874	41.424	2.829	41.4264	2.814	41.49	2.787	41.49	2.778	41.4048	2.679	41.4888	2.706	41.4924	2.673	41.496	2.61
46.482	7.656	41.5308	3.801	40.8156	3.276	41.5284	3.447	41.5308	3.357	41.5248	3.201	41.5236	3.165	41.5236	3.165	41.5236	3.108	41.5152	3.024	41.514	2.976	41.5128	2.919	41.514	2.922	41.5092	2.919	41.5116	2.814	41.5728	2.796	41.574	2.793	41.4888	2.712	41.5716	2.754	41.5752	2.664	41.5776	2.682
46.3944	7.497	41.6136	3.891	40.8996	3.342	41.6112	3.51	41.6124	3.366	41.6064	3.309	41.6064	3.213	41.6064	3.213	41.6052	3.141	41.598	3.078	41.5956	3.015	41.5944	2.961	41.5956	2.922	41.5908	2.904	41.5932	2.886	41.6544	2.895	41.6556	2.811	41.5716	2.775	41.6544	2.742	41.6556	2.757	41.6592	2.715
46.3068	7.446	41.6964	3.957	40.9824	3.321	41.6952	3.552	41.6964	3.399	41.6904	3.33	41.6892	3.225	41.6892	3.225	41.688	3.156	41.6808	3.126	41.6784	3.096	41.676	3.042	41.6772	2.994	41.6736	2.919	41.676	2.88	41.7384	2.853	41.7396	2.88	41.652	2.778	41.7372	2.793	41.7384	2.745	41.742	2.67
46.2288	7.299	41.778	3.912	41.0664	3.396	41.7756	3.537	41.7768	3.459	41.7708	3.321	41.7708	3.276	41.7708	3.276	41.7696	3.207	41.7636	3.114	41.7612	3.069	41.76	3.018	41.76	3.015	41.7564	2.958	41.7588	2.919	41.8164	2.919	41.8188	2.871	41.736	2.82	41.8164	2.835	41.8176	2.745	41.8212	2.772
46.1568	7.155	41.8548	4.023	41.148	3.402	41.8512	3.648	41.8524	3.486	41.8464	3.381	41.8464	3.318	41.8464	3.318	41.8464	3.255	41.8404	3.165	41.838	3.129	41.8368	3.072	41.838	2.997	41.8332	3.009	41.8356	2.997	41.8932	2.997	41.8956	2.931	41.8164	2.853	41.8932	2.817	41.8944	2.859	41.898	2.769
46.0848	7.083	41.934	4.08	41.22	3.438	41.9304	3.654	41.9304	3.555	41.9232	3.453	41.9232	3.348	41.9232	3.348	41.9232	3.249	41.9172	3.243	41.9148	3.192	41.9136	3.141	41.9148	3.114	41.9112	3.024	41.9136	2.976	41.9724	2.97	41.9748	2.961	41.8932	2.859	41.9724	2.916	41.9748	2.868	41.9784	2.835
46.0068	6.9	42.0168	4.068	41.2908	3.495	42.0132	3.702	42.0132	3.603	42.006	3.441	42.006	3.408	42.006	3.408	42.006	3.357	41.9976	3.234	41.9952	3.192	41.994	3.147	41.9952	3.114	41.9916	3.099	41.994	3.051	42.0576	3.003	42.06	2.973	41.9724	2.937	42.0588	2.919	42.0612	2.865	42.0648	2.874
45.9216	6.843	42.1056	4.164	41.3664	3.561	42.102	3.735	42.1032	3.576	42.0948	3.543	42.0948	3.432	42.0948	3.432	42.0948	3.351	42.084	3.3	42.0828	3.216	42.0816	3.171	42.0828	3.141	42.0792	3.078	42.0816	3.072	42.1488	3.105	42.15	3.021	42.0588	2.94	42.1488	2.904	42.1512	2.931	42.1548	2.823
45.8352	6.705	42.1932	4.185	41.4492	3.537	42.1896	3.753	42.1908	3.672	42.1848	3.54	42.1836	3.435	42.1836	3.435	42.1836	3.372	42.174	3.309	42.1728	3.276	42.1716	3.234	42.1728	3.192	42.168	3.117	42.1704	3.057	42.2352	3.054	42.2352	3.066	42.1488	2.949	42.234	2.991	42.2352	2.922	42.2388	2.916
45.7452	6.567	42.2772	4.224	41.5332	3.603	42.2724	3.825	42.2748	3.699	42.2688	3.576	42.2688	3.54	42.2688	3.54	42.2688	3.444	42.2592	3.345	42.258	3.288	42.2568	3.228	42.258	3.207	42.252	3.174	42.2544	3.15	42.3192	3.153	42.318	3.063	42.234	3.021	42.3168	2.994	42.3168	2.94	42.3216	2.982
45.6588	6.504	42.3588	4.296	41.616	3.66	42.354	3.891	42.3564	3.711	42.3516	3.642	42.3504	3.525	42.3504	3.525	42.3516	3.483	42.342	3.399	42.3408	3.324	42.3396	3.297	42.3408	3.225	42.336	3.183	42.3372	3.171	42.3972	3.153	42.3972	3.12	42.3156	3.045	42.3948	3.024	42.3948	3.009	42.3996	2.883
45.5844	6.417	42.4332	4.341	41.7	3.66	42.4296	3.855	42.432	3.792	42.4272	3.645	42.426	3.561	42.426	3.561	42.4272	3.465	42.42	3.426	42.4176	3.396	42.4152	3.312	42.4164	3.291	42.4128	3.222	42.4152	3.144	42.4692	3.162	42.4692	3.15	42.3948	3.021	42.4668	3.087	42.4668	3.009	42.4716	3.033
45.5136	6.252	42.504	4.371	41.7816	3.708	42.5016	3.984	42.5028	3.822	42.498	3.678	42.4968	3.645	42.4968	3.645	42.498	3.567	42.4908	3.453	42.4872	3.372	42.486	3.336	42.4872	3.318	42.4836	3.303	42.486	3.243	42.5388	3.246	42.54	3.168	42.4668	3.141	42.5388	3.087	42.5376	3.075	42.5436	3.075
45.4392	6.243	42.5772	4.461	41.8584	3.771	42.5748	3.999	42.576	3.843	42.57	3.804	42.57	3.654	42.57	3.654	42.57	3.57	42.5628	3.528	42.5592	3.465	42.558	3.408	42.5592	3.345	42.5556	3.273	42.558	3.285	42.6144	3.279	42.6168	3.234	42.5388	3.144	42.6144	3.126	42.6132	3.135	42.6192	3.039
45.3576	6.111	42.6564	4.491	41.9364	3.81	42.6528	4.026	42.6552	3.942	42.648	3.768	42.6468	3.693	42.6468	3.693	42.648	3.609	42.6396	3.561	42.636	3.504	42.636	3.459	42.636	3.423	42.6312	3.378	42.6348	3.279	42.6948	3.282	42.6984	3.261	42.6144	3.162	42.6948	3.219	42.696	3.108	42.7008	3.147
45.2724	5.997	42.7416	4.521	42.0192	3.897	42.7368	4.092	42.738	3.918	42.732	3.813	42.7308	3.774	42.7308	3.774	42.732	3.681	42.7224	3.546	42.72	3.495	42.7176	3.45	42.7188	3.408	42.714	3.405	42.7176	3.342	42.7788	3.327	42.7812	3.231	42.6948	3.228	42.7788	3.174	42.78	3.15	42.7848	3.105
45.186	5.928	42.822	4.605	42.108	3.897	42.8184	4.137	42.8196	3.972	42.8136	3.888	42.8124	3.756	42.8124	3.756	42.8136	3.693	42.8052	3.633	42.8028	3.552	42.8004	3.537	42.8016	3.435	42.7968	3.381	42.7992	3.384	42.858	3.342	42.8592	3.339	42.7776	3.219	42.858	3.213	42.8604	3.207	42.8628	3.15
45.1008	5.829	42.9	4.638	42.1956	3.915	42.8964	4.143	42.8976	4.044	42.8928	3.894	42.8916	3.825	42.8916	3.825	42.8916	3.723	42.8832	3.645	42.8808	3.609	42.8784	3.546	42.8796	3.546	42.876	3.471	42.8784	3.384	42.9372	3.375	42.9396	3.348	42.858	3.243	42.9384	3.297	42.9396	3.21	42.942	3.249
45.0216	5.724	42.9804	4.668	42.2784	4.029	42.9756	4.242	42.978	4.065	42.972	3.942	42.9708	3.879	42.9708	3.879	42.972	3.807	42.9636	3.672	42.9612	3.621	42.9588	3.57	42.96	3.504	42.9564	3.504	42.9588	3.462	43.0164	3.441	43.0176	3.348	42.9384	3.327	43.0164	3.273	43.0164	3.264	43.0212	3.186
44.9508	5.697	43.056	4.758	42.36	4.011	43.0524	4.245	43.0536	4.077	43.0488	4.014	43.0476	3.873	43.0476	3.873	43.0488	3.774	43.0404	3.756	43.038	3.699	43.0368	3.624	43.038	3.549	43.0344	3.462	43.0368	3.474	43.0908	3.459	43.0932	3.438	43.0164	3.309	43.0908	3.321	43.0908	3.318	43.0956	3.279
44.8824	5.577	43.1292	4.779	42.4344	4.053	43.1256	4.314	43.128	4.185	43.122	4.008	43.1208	3.954	43.1208	3.954	43.122	3.876	43.1136	3.777	43.1124	3.708	43.1112	3.675	43.1124	3.639	43.1088	3.582	43.11	3.501	43.1664	3.486	43.1676	3.444	43.0908	3.366	43.1652	3.429	43.1652	3.312	43.1712	3.33
44.808	5.478	43.2048	4.89	42.5064	4.161	43.2012	4.401	43.2036	4.209	43.1976	4.11	43.1964	4.026	43.1964	4.026	43.1976	3.939	43.1904	3.801	43.188	3.753	43.1868	3.687	43.188	3.63	43.1832	3.618	43.1856	3.588	43.2444	3.573	43.2456	3.507	43.1652	3.423	43.2432	3.384	43.2444	3.393	43.2492	3.318
44.7264	5.439	43.2864	4.944	42.5808	4.14	43.2828	4.422	43.2852	4.257	43.2792	4.161	43.278	4.026	43.278	4.026	43.2792	3.939	43.2708	3.915	43.2672	3.822	43.2672	3.783	43.2684	3.723	43.2624	3.624	43.2648	3.588	43.3284	3.576	43.3284	3.573	43.2432	3.426	43.3272	3.462	43.3272	3.435	43.3344	3.408
44.6412	5.349	43.3728	4.944	42.66	4.2	43.3692	4.434	43.3704	4.32	43.3656	4.158	43.3644	4.101	43.3644	4.101	43.3644	4.017	43.3572	3.9	43.3524	3.825	43.3524	3.777	43.3536	3.744	43.3488	3.705	43.35	3.621	43.4136	3.588	43.4136	3.543	43.3272	3.48	43.4136	3.492	43.4124	3.408	43.4196	3.408
44.5548	5.238	43.4568	5.034	42.7428	4.272	43.452	4.536	43.4532	4.332	43.4484	4.23	43.4472	4.149	43.4472	4.149	43.4484	4.053	43.4412	3.963	43.4376	3.87	43.4376	3.801	43.4376	3.747	43.4328	3.708	43.4352	3.699	43.4952	3.708	43.4964	3.618	43.4124	3.549	43.4952	3.501	43.4952	3.495	43.5012	3.459
44.4648	5.205	43.5384	5.136	42.8244	4.266	43.5348	4.563	43.536	4.413	43.53	4.308	43.53	4.185	43.53	4.185	43.53	4.077	43.5216	4.026	43.5192	3.972	43.5192	3.906	43.5192	3.858	43.5144	3.753	43.5168	3.687	43.578	3.675	43.5792	3.663	43.4952	3.528	43.578	3.573	43.5792	3.543	43.584	3.471
44.3808	5.112	43.6212	5.106	42.9024	4.38	43.6164	4.617	43.6188	4.455	43.6128	4.302	43.6116	4.254	43.6116	4.254	43.6116	4.125	43.6044	4.038	43.602	3.954	43.6008	3.915	43.6008	3.858	43.5972	3.819	43.6008	3.765	43.6584	3.729	43.6584	3.639	43.5792	3.636	43.6572	3.594	43.6584	3.51	43.6632	3.525
44.3064	5.019	43.6968	5.223	42.9816	4.419	43.692	4.692	43.6932	4.467	43.6884	4.365	43.6872	4.263	43.6872	4.263	43.6872	4.2	43.68	4.074	43.6776	4.014	43.6764	3.948	43.6776	3.867	43.674	3.834	43.6776	3.798	43.7304	3.807	43.7304	3.759	43.6572	3.636	43.7292	3.621	43.7316	3.633	43.7352	3.552
44.232	4.977	43.7688	5.313	43.0572	4.425	43.7628	4.713	43.7652	4.59	43.7604	4.431	43.758	4.317	43.758	4.317	43.758	4.215	43.752	4.17	43.7496	4.107	43.7484	4.041	43.7496	3.975	43.746	3.885	43.7484	3.822	43.8036	3.81	43.8036	3.822	43.7292	3.672	43.8024	3.753	43.8024	3.651	43.8096	3.606
44.154	4.881	43.8444	5.331	43.1304	4.509	43.8372	4.821	43.8408	4.641	43.836	4.458	43.8336	4.419	43.8336	4.419	43.8336	4.326	43.8264	4.188	43.824	4.116	43.8228	4.047	43.824	3.999	43.8204	3.984	43.8216	3.891	43.8828	3.888	43.8816	3.804	43.8024	3.765	43.8804	3.729	43.8792	3.687	43.8888	3.675
44.0724	4.824	43.9272	5.439	43.206	4.587	43.9188	4.884	43.9236	4.653	43.9176	4.59	43.9164	4.431	43.9164	4.431	43.9164	4.353	43.908	4.263	43.9056	4.173	43.9044	4.107	43.9056	4.044	43.9008	3.945	43.902	3.954	43.9692	3.936	43.9692	3.888	43.8816	3.792	43.968	3.753	43.9644	3.768	43.9764	3.72
43.9896	4.761	44.016	5.505	43.2864	4.587	44.0088	4.884	44.0124	4.746	44.0076	4.566	44.0064	4.467	44.0064	4.467	44.0064	4.353	43.998	4.302	43.9956	4.227	43.9932	4.164	43.9944	4.113	43.9896	4.035	43.992	3.954	44.058	3.942	44.0592	3.93	43.968	3.795	44.0568	3.843	44.0532	3.729	44.0652	3.693
43.9044	4.668	44.1012	5.526	43.3728	4.677	44.0964	4.989	44.0976	4.788	44.0928	4.623	44.0928	4.578	44.0928	4.578	44.094	4.455	44.0856	4.311	44.0844	4.233	44.0808	4.164	44.082	4.122	44.0784	4.092	44.0808	4.023	44.1432	4.062	44.1456	3.933	44.058	3.858	44.1432	3.849	44.1372	3.81	44.1492	3.822
43.8168	4.635	44.1852	5.64	43.4556	4.713	44.1804	5.049	44.1816	4.83	44.1756	4.731	44.178	4.587	44.178	4.587	44.1792	4.512	44.1708	4.413	44.1696	4.332	44.1672	4.275	44.1672	4.176	44.1636	4.101	44.166	4.092	44.2272	4.053	44.2284	4.02	44.1432	3.921	44.226	3.867	44.2188	3.885	44.2332	3.807
43.74	4.605	44.2656	5.712	43.5384	4.767	44.262	5.049	44.2632	4.917	44.2572	4.731	44.2596	4.641	44.2596	4.641	44.262	4.5	44.2536	4.458	44.2512	4.389	44.25	4.29	44.25	4.263	44.2452	4.173	44.2476	4.074	44.3052	4.074	44.3052	4.032	44.226	3.921	44.3028	3.981	44.2944	3.867	44.3088	3.852
43.6704	4.47	44.3412	5.751	43.6212	4.845	44.3376	5.184	44.3388	4.971	44.3316	4.791	44.3352	4.728	44.3352	4.728	44.3364	4.641	44.3292	4.479	44.3256	4.392	44.3256	4.32	44.3256	4.269	44.3208	4.248	44.3232	4.173	44.3772	4.188	44.3784	4.092	44.304	4.002	44.376	3.99	44.3664	3.957	44.382	3.93
43.602	4.458	44.4168	5.886	43.6968	4.875	44.4132	5.244	44.4132	5.004	44.4072	4.929	44.4084	4.767	44.4084	4.767	44.4096	4.644	44.4024	4.611	44.3988	4.503	44.3988	4.431	44.4	4.341	44.3952	4.248	44.3976	4.245	44.454	4.215	44.454	4.17	44.3772	4.056	44.4516	4.047	44.4444	4.035	44.4576	3.948
43.5288	4.383	44.496	5.925	43.77	4.929	44.4912	5.277	44.4924	5.124	44.4852	4.908	44.4864	4.809	44.4864	4.809	44.4876	4.707	44.4804	4.62	44.4768	4.542	44.4768	4.494	44.4768	4.434	44.472	4.353	44.4744	4.251	44.5368	4.236	44.5368	4.212	44.4528	4.086	44.5344	4.119	44.5272	4.032	44.5404	4.017
43.4484	4.299	44.5812	5.985	43.8456	5.049	44.5764	5.37	44.5776	5.16	44.5716	5.007	44.5704	4.917	44.5704	4.917	44.5716	4.803	44.5644	4.656	44.5608	4.584	44.5596	4.485	44.5608	4.434	44.556	4.371	44.5584	4.35	44.6244	4.335	44.6244	4.23	44.5356	4.161	44.622	4.116	44.616	4.092	44.6268	4.071
43.3656	4.299	44.6676	6.099	43.9284	5.058	44.6628	5.43	44.664	5.199	44.658	5.076	44.6568	4.908	44.6568	4.908	44.6592	4.806	44.6508	4.743	44.6472	4.656	44.646	4.593	44.6472	4.494	44.6424	4.404	44.6448	4.368	44.7084	4.347	44.7084	4.329	44.6232	4.182	44.7072	4.191	44.7036	4.17	44.7108	4.044
43.2804	4.221	44.7504	6.138	44.0172	5.106	44.7456	5.463	44.7468	5.307	44.7396	5.112	44.7396	5.028	44.7396	5.028	44.7408	4.899	44.7324	4.776	44.73	4.704	44.7276	4.614	44.7288	4.584	44.7252	4.497	44.7276	4.401	44.7888	4.395	44.7888	4.344	44.7072	4.212	44.7888	4.251	44.7888	4.188	44.7924	4.185
43.1916	4.134	44.832	6.225	44.1036	5.232	44.826	5.601	44.8284	5.37	44.8212	5.202	44.8212	5.073	44.8212	5.073	44.8224	4.986	44.8128	4.83	44.8104	4.743	44.8092	4.668	44.8104	4.593	44.8056	4.566	44.808	4.509	44.8692	4.464	44.8692	4.386	44.7876	4.341	44.868	4.245	44.874	4.239	44.874	4.197
43.11	4.161	44.9088	6.354	44.1876	5.25	44.904	5.613	44.9052	5.379	44.8992	5.256	44.8992	5.097	44.8992	5.097	44.8992	4.959	44.892	4.914	44.8896	4.827	44.8884	4.725	44.8896	4.659	44.8848	4.548	44.8872	4.5	44.9424	4.5	44.9424	4.473	44.868	4.302	44.9424	4.335	44.9532	4.299	44.9472	4.197
43.0356	4.038	44.9784	6.357	44.268	5.331	44.9748	5.706	44.976	5.517	44.97	5.295	44.97	5.193	44.97	5.193	44.9712	5.091	44.9628	4.929	44.9628	4.833	44.9604	4.794	44.9616	4.737	44.958	4.674	44.9604	4.554	45.0132	4.56	45.0132	4.497	44.9412	4.383	45.012	4.41	45.0288	4.326	45.018	4.332
42.9636	3.975	45.0504	6.489	44.3436	5.439	45.0468	5.793	45.048	5.535	45.042	5.397	45.042	5.259	45.042	5.259	45.0408	5.148	45.0336	5.031	45.0336	4.929	45.0312	4.821	45.0324	4.743	45.0288	4.698	45.0312	4.686	45.0852	4.644	45.0852	4.545	45.0108	4.482	45.084	4.41	45.1032	4.407	45.0912	4.359
42.8856	3.963	45.1272	6.597	44.418	5.451	45.1224	5.856	45.1236	5.631	45.1164	5.451	45.1164	5.289	45.1164	5.289	45.1152	5.175	45.1092	5.103	45.1068	5.001	45.1056	4.932	45.1068	4.866	45.102	4.764	45.1056	4.683	45.1632	4.662	45.1644	4.653	45.084	4.479	45.1632	4.533	45.1824	4.461	45.1692	4.368
42.8028	3.891	45.21	6.621	44.496	5.544	45.2052	5.91	45.2064	5.718	45.1992	5.511	45.198	5.418	45.198	5.418	45.1968	5.28	45.1896	5.133	45.1872	5.046	45.186	4.971	45.1872	4.908	45.1824	4.863	45.186	4.749	45.2484	4.722	45.2484	4.617	45.162	4.551	45.2472	4.536	45.264	4.47	45.2532	4.455
42.7176	3.81	45.2928	6.759	44.5812	5.634	45.2892	6.003	45.2904	5.739	45.2844	5.589	45.2832	5.43	45.2832	5.43	45.282	5.331	45.2748	5.211	45.2724	5.097	45.27	5.013	45.2724	4.917	45.2676	4.842	45.27	4.833	45.33	4.824	45.3312	4.734	45.2472	4.632	45.33	4.563	45.342	4.572	45.336	4.5
42.6312	3.813	45.3732	6.873	44.6688	5.64	45.3696	6.054	45.372	5.853	45.366	5.676	45.3648	5.511	45.3648	5.511	45.3648	5.367	45.3564	5.28	45.354	5.223	45.3528	5.103	45.354	5.031	45.3492	4.935	45.3516	4.863	45.4128	4.827	45.414	4.812	45.3288	4.629	45.414	4.698	45.4236	4.617	45.4188	4.554
42.5472	3.741	45.4572	6.903	44.7516	5.769	45.4536	6.186	45.456	5.955	45.4512	5.736	45.4488	5.622	45.4488	5.622	45.4488	5.487	45.4404	5.334	45.438	5.241	45.4368	5.172	45.438	5.07	45.4332	5.052	45.4356	4.938	45.4992	4.932	45.4992	4.833	45.4128	4.722	45.4992	4.731	45.5076	4.626	45.5052	4.641
42.4716	3.696	45.5412	7.059	44.8332	5.847	45.5364	6.249	45.5388	5.946	45.5352	5.826	45.5328	5.661	45.5328	5.661	45.5328	5.541	45.5256	5.403	45.522	5.295	45.5208	5.205	45.5232	5.103	45.5172	5.025	45.5208	4.992	45.5808	4.962	45.5808	4.896	45.498	4.782	45.5808	4.731	45.5868	4.764	45.5856	4.638
42.3996	3.645	45.6204	7.134	44.91	5.862	45.6156	6.318	45.618	6.114	45.6144	5.889	45.6132	5.712	45.6132	5.712	45.6132	5.583	45.6048	5.493	45.6024	5.406	45.6012	5.316	45.6024	5.232	45.5976	5.13	45.6012	5.031	45.66	5.004	45.66	4.986	45.5784	4.803	45.6588	4.884	45.6648	4.782	45.6648	4.734
42.3252	3.582	45.7008	7.218	44.9808	5.979	45.696	6.441	45.6972	6.201	45.6936	5.955	45.6924	5.868	45.6924	5.868	45.6924	5.712	45.684	5.532	45.6816	5.451	45.6804	5.34	45.6816	5.286	45.6768	5.226	45.6804	5.13	45.7392	5.133	45.7404	5.025	45.6576	4.917	45.738	4.887	45.744	4.83	45.744	4.83
42.2424	3.543	45.7824	7.362	45.0528	6.069	45.7776	6.531	45.7788	6.24	45.7752	6.102	45.7728	5.886	45.7728	5.886	45.7728	5.778	45.7644	5.658	45.762	5.538	45.7608	5.454	45.762	5.343	45.7572	5.259	45.7596	5.202	45.8232	5.19	45.8244	5.13	45.738	4.998	45.8208	4.968	45.8292	4.962	45.8292	4.833
42.156	3.546	45.8688	7.458	45.1296	6.105	45.8628	6.57	45.8652	6.357	45.8604	6.12	45.858	5.952	45.858	5.952	45.858	5.826	45.8484	5.718	45.8472	5.634	45.846	5.532	45.8472	5.442	45.8424	5.337	45.8448	5.214	45.9084	5.202	45.9096	5.172	45.822	4.998	45.906	5.037	45.9144	4.959	45.9156	4.911
42.0696	3.441	45.9528	7.536	45.2124	6.243	45.9468	6.693	45.9492	6.441	45.9444	6.207	45.942	6.078	45.942	6.078	45.942	5.946	45.9336	5.766	45.9312	5.649	45.93	5.547	45.9324	5.49	45.9276	5.415	45.93	5.334	45.9912	5.325	45.9912	5.22	45.9072	5.115	45.9876	5.091	45.9972	5.022	45.9984	5.019
41.982	3.447	46.0356	7.704	45.2964	6.258	46.0296	6.804	46.032	6.501	46.026	6.348	46.0248	6.147	46.0248	6.147	46.0248	6.015	46.0164	5.901	46.014	5.766	46.0128	5.673	46.014	5.547	46.0092	5.466	46.0104	5.424	46.074	5.379	46.0752	5.322	45.99	5.157	46.0704	5.166	46.08	5.139	46.0812	4.998
41.898	3.399	46.1184	7.767	45.3768	6.378	46.1124	6.855	46.1148	6.639	46.1088	6.378	46.1076	6.213	46.1076	6.213	46.1076	6.048	46.1004	5.937	46.0968	5.826	46.0956	5.748	46.0956	5.667	46.092	5.526	46.0932	5.433	46.1544	5.415	46.1544	5.364	46.0728	5.214	46.1508	5.22	46.158	5.133	46.1592	5.1
41.8236	3.306	46.1928	7.857	45.4596	6.486	46.1892	6.981	46.1904	6.705	46.1844	6.45	46.1832	6.324	46.1832	6.324	46.1844	6.183	46.1772	5.979	46.1748	5.874	46.1736	5.751	46.1724	5.679	46.17	5.625	46.1712	5.532	46.2252	5.526	46.2252	5.412	46.152	5.316	46.224	5.268	46.2276	5.235	46.23	5.172
41.7504	3.312	46.2636	8.034	45.5424	6.537	46.26	7.065	46.2612	6.786	46.2552	6.603	46.254	6.378	46.254	6.378	46.254	6.219	46.248	6.132	46.2456	6.012	46.2444	5.886	46.2432	5.784	46.2408	5.661	46.2432	5.622	46.296	5.601	46.2972	5.544	46.2252	5.337	46.2948	5.364	46.2984	5.331	46.3008	5.229
41.6748	3.264	46.3344	8.088	45.6228	6.624	46.332	7.152	46.332	6.897	46.3272	6.615	46.326	6.483	46.326	6.483	46.326	6.333	46.32	6.18	46.3176	6.069	46.3152	5.973	46.3152	5.877	46.3116	5.784	46.314	5.64	46.3704	5.625	46.3716	5.586	46.296	5.4	46.3692	5.442	46.3716	5.343	46.374	5.313
41.5944	3.195	46.4112	8.22	45.702	6.783	46.4088	7.278	46.4088	6.987	46.4028	6.759	46.4028	6.588	46.4028	6.588	46.4028	6.432	46.3956	6.261	46.3932	6.117	46.3908	6.015	46.392	5.925	46.3872	5.841	46.3908	5.79	46.452	5.748	46.4532	5.643	46.3704	5.52	46.4508	5.472	46.452	5.46	46.4556	5.388
41.5128	3.204	46.4952	8.373	45.7836	6.801	46.4916	7.371	46.4928	7.05	46.4868	6.849	46.4868	6.633	46.4868	6.633	46.4868	6.477	46.4784	6.36	46.4772	6.252	46.4736	6.117	46.4748	6.003	46.47	5.889	46.4736	5.838	46.536	5.781	46.5372	5.736	46.4508	5.553	46.5348	5.544	46.536	5.493	46.5396	5.409
41.43	3.135	46.5792	8.43	45.87	6.93	46.5744	7.455	46.5768	7.185	46.5708	6.906	46.5708	6.744	46.5708	6.744	46.5708	6.585	46.5636	6.417	46.5612	6.291	46.5588	6.195	46.5588	6.105	46.5528	5.997	46.5576	5.868	46.6176	5.892	46.6176	5.799	46.5348	5.607	46.6164	5.673	46.6176	5.532	46.6212	5.532
41.3448	3.087	46.6608	8.613	45.954	7.053	46.656	7.608	46.6584	7.278	46.6524	7.029	46.6524	6.864	46.6524	6.864	46.6524	6.723	46.6452	6.507	46.6416	6.366	46.6404	6.255	46.6404	6.126	46.6344	6.078	46.638	6.03	46.6992	5.976	46.7004	5.862	46.6164	5.763	46.6992	5.679	46.7004	5.676	46.704	5.586
41.2644	3.126	46.7424	8.736	46.0356	7.128	46.7376	7.677	46.74	7.368	46.734	7.167	46.734	6.909	46.734	6.909	46.734	6.726	46.7256	6.624	46.7232	6.489	46.7208	6.363	46.722	6.255	46.716	6.126	46.7196	6.057	46.7772	6.003	46.7784	5.943	46.698	5.781	46.7772	5.769	46.7784	5.727	46.7832	5.613
41.1912	3.012	46.8156	8.811	46.1184	7.23	46.8108	7.794	46.8144	7.509	46.8084	7.182	46.8084	7.044	46.8084	7.044	46.8084	6.855	46.8012	6.672	46.8	6.537	46.7976	6.453	46.7976	6.336	46.794	6.261	46.7964	6.114	46.8492	6.099	46.8504	6.027	46.7772	5.838	46.8504	5.889	46.8516	5.754	46.8552	5.757
41.1216	2.982	46.8864	9.021	46.194	7.353	46.8828	7.935	46.8852	7.569	46.8804	7.335	46.8804	7.131	46.8804	7.131	46.8804	6.978	46.8744	6.792	46.872	6.654	46.8696	6.516	46.8708	6.393	46.866	6.303	46.8696	6.267	46.9224	6.234	46.9248	6.111	46.8492	5.949	46.9236	5.922	46.9248	5.913	46.9296	5.799
41.0484	2.988	46.962	9.147	46.266	7.392	46.9584	8.016	46.9596	7.71	46.9548	7.44	46.9548	7.194	46.9548	7.194	46.956	7.035	46.9488	6.897	46.9464	6.771	46.9452	6.639	46.9452	6.531	46.9404	6.39	46.944	6.288	47.0016	6.252	47.0028	6.225	46.9236	6.021	47.0028	6.042	47.004	5.955	47.0088	5.859
40.9668	2.913	47.046	9.252	46.338	7.554	47.04	8.127	47.0424	7.827	47.0364	7.539	47.0364	7.386	47.0364	7.386	47.0376	7.17	47.028	6.966	47.0268	6.837	47.0256	6.711	47.0256	6.621	47.0208	6.528	47.0244	6.39	47.088	6.375	47.0904	6.261	47.0016	6.096	47.0892	6.114	47.0904	6.006	47.0952	5.991
40.8816	2.871	47.1348	9.432	46.4148	7.653	47.1288	8.307	47.1312	7.905	47.1252	7.671	47.124	7.44	47.124	7.44	47.1252	7.281	47.1156	7.101	47.1144	6.912	47.1132	6.798	47.1132	6.663	47.1084	6.567	47.112	6.492	47.1756	6.459	47.178	6.345	47.088	6.198	47.1768	6.162	47.178	6.123	47.1816	6.009
40.7916	2.892	47.2176	9.591	46.4976	7.734	47.214	8.355	47.2152	8.058	47.2092	7.776	47.2092	7.527	47.2092	7.527	47.2092	7.326	47.2008	7.191	47.1996	7.074	47.1972	6.909	47.1984	6.807	47.1936	6.642	47.1972	6.54	47.2584	6.537	47.2584	6.474	47.1744	6.237	47.2572	6.297	47.2596	6.186	47.262	6.108
40.7004	2.829	47.298	9.714	46.5804	7.875	47.2944	8.538	47.2968	8.229	47.2908	7.863	47.2908	7.71	47.2908	7.71	47.2908	7.512	47.2812	7.281	47.28	7.119	47.2776	7.008	47.2788	6.903	47.2752	6.819	47.2776	6.672	47.3388	6.642	47.3388	6.525	47.256	6.372	47.3376	6.354	47.3412	6.282	47.3436	6.24
40.6188	2.82	47.3784	9.882	46.662	7.986	47.3736	8.676	47.376	8.262	47.3712	8.037	47.3712	7.755	47.3712	7.755	47.3712	7.575	47.3628	7.407	47.3616	7.23	47.3592	7.086	47.3604	6.978	47.3568	6.852	47.3592	6.78	47.4156	6.735	47.4156	6.63	47.3364	6.444	47.4144	6.402	47.4168	6.378	47.4192	6.252
40.548	2.766	47.4516	10.035	46.7436	8.064	47.448	8.772	47.4492	8.436	47.4456	8.085	47.4456	7.872	47.4456	7.872	47.4444	7.662	47.4384	7.512	47.436	7.368	47.4348	7.233	47.436	7.092	47.4324	6.942	47.4348	6.81	47.4876	6.819	47.4876	6.744	47.4144	6.495	47.4864	6.588	47.4888	6.441	47.4912	6.387
40.4784	2.694	47.5236	10.164	46.8168	8.241	47.52	8.91	47.5224	8.562	47.5188	8.238	47.5176	8.04	47.5176	8.04	47.5176	7.821	47.5116	7.599	47.5092	7.425	47.508	7.287	47.508	7.203	47.5044	7.077	47.5068	6.975	47.562	6.933	47.562	6.801	47.4864	6.633	47.5608	6.615	47.5632	6.546	47.5656	6.48
40.4016	2.712	47.6016	10.353	46.8888	8.334	47.5968	9.084	47.5992	8.655	47.5944	8.415	47.5932	8.124	47.5932	8.124	47.5944	7.92	47.5884	7.764	47.5848	7.56	47.5836	7.416	47.5836	7.278	47.58	7.164	47.5824	7.101	47.6424	7.029	47.6424	6.936	47.5608	6.738	47.6424	6.732	47.6424	6.657	47.6472	6.549
40.3188	2.676	47.6856	10.539	46.9632	8.436	47.6796	9.183	47.682	8.82	47.6784	8.496	47.6772	8.25	47.6772	8.25	47.6772	8.031	47.67	7.854	47.6676	7.704	47.6664	7.56	47.6664	7.422	47.6616	7.269	47.6652	7.131	47.73	7.113	47.73	7.029	47.6412	6.792	47.73	6.849	47.73	6.723	47.7348	6.645
40.2324	2.592	47.7744	10.674	47.046	8.625	47.7684	9.351	47.7708	8.979	47.7672	8.616	47.766	8.397	47.766	8.397	47.766	8.193	47.7576	7.938	47.7552	7.737	47.754	7.605	47.7552	7.5	47.7504	7.386	47.7528	7.272	47.8164	7.23	47.8164	7.083	47.7288	6.936	47.8176	6.897	47.8164	6.834	47.8212	6.765
40.1448	2.625	47.8608	10.944	47.1348	8.7	47.8548	9.537	47.8572	9.096	47.8524	8.811	47.8512	8.52	47.8512	8.52	47.8512	8.286	47.844	8.097	47.8404	7.944	47.8404	7.758	47.8416	7.602	47.8356	7.476	47.838	7.386	47.9004	7.344	47.9004	7.242	47.8152	7.008	47.9016	7.029	47.9016	6.981	47.9052	6.819
40.0584	2.598	47.946	11.088	47.2188	8.835	47.94	9.672	47.9424	9.3	47.9364	8.901	47.9352	8.67	47.9352	8.67	47.9352	8.433	47.928	8.25	47.9244	8.052	47.9244	7.92	47.9244	7.779	47.9196	7.605	47.9208	7.464	47.9844	7.437	47.9856	7.359	47.8992	7.119	47.9868	7.17	47.9868	7.011	47.9904	6.981
39.984	2.511	48.0276	11.283	47.3004	9.042	48.024	9.849	48.0264	9.42	48.0192	9.069	48.0192	8.82	48.0192	8.82	48.018	8.604	48.0108	8.307	48.0084	8.13	48.0072	7.965	48.0072	7.851	48.0024	7.722	48.0048	7.617	48.0636	7.566	48.066	7.401	47.9844	7.242	48.066	7.224	48.066	7.155	48.0708	7.053
39.9156	2.526	48.1056	11.502	47.3808	9.105	48.102	10.005	48.1032	9.555	48.096	9.255	48.0972	8.907	48.0972	8.907	48.096	8.658	48.0888	8.514	48.0876	8.328	48.0852	8.145	48.0852	7.968	48.0816	7.806	48.084	7.725	48.1404	7.689	48.1428	7.578	48.0636	7.326	48.1416	7.344	48.1428	7.269	48.1476	7.131
39.846	2.472	48.1824	11.664	47.454	9.252	48.1788	10.149	48.18	9.759	48.174	9.357	48.174	9.105	48.174	9.105	48.1728	8.847	48.1656	8.613	48.1644	8.427	48.162	8.262	48.1632	8.142	48.1596	7.971	48.1608	7.812	48.2196	7.779	48.2208	7.683	48.1404	7.404	48.2196	7.476	48.222	7.326	48.2256	7.278
39.7692	2.424	48.2616	11.874	47.526	9.453	48.2568	10.341	48.2592	9.897	48.252	9.507	48.2532	9.234	48.2532	9.234	48.252	9.003	48.246	8.757	48.2424	8.532	48.2412	8.358	48.2424	8.208	48.2388	8.085	48.24	7.998	48.3024	7.95	48.3024	7.764	48.2184	7.59	48.3012	7.545	48.3036	7.476	48.3084	7.392
39.684	2.46	48.3444	12.117	47.6028	9.531	48.3408	10.521	48.3432	10.038	48.336	9.687	48.3372	9.354	48.3372	9.354	48.3372	9.108	48.33	8.922	48.3252	8.742	48.324	8.526	48.3264	8.346	48.3216	8.193	48.3228	8.049	48.3864	8.013	48.3864	7.917	48.3012	7.665	48.3864	7.656	48.3888	7.578	48.3936	7.431
39.6	2.403	48.4284	12.267	47.6868	9.735	48.4248	10.668	48.426	10.263	48.42	9.816	48.42	9.558	48.42	9.558	48.4212	9.252	48.414	9.009	48.4104	8.799	48.4092	8.661	48.4104	8.514	48.4056	8.343	48.4068	8.175	48.4668	8.136	48.4668	8.019	48.3864	7.761	48.4668	7.821	48.468	7.665	48.4728	7.623
39.5148	2.334	48.5076	12.537	47.7756	9.9	48.504	10.911	48.5052	10.38	48.4992	9.981	48.4992	9.696	48.4992	9.696	48.5016	9.456	48.4944	9.189	48.4896	8.955	48.4896	8.772	48.4896	8.607	48.4848	8.478	48.4872	8.352	48.546	8.316	48.5472	8.142	48.4668	7.914	48.546	7.893	48.5472	7.824	48.552	7.707
39.4296	2.421	48.5892	12.756	47.8608	10.056	48.5844	11.043	48.5856	10.569	48.5808	10.185	48.5796	9.819	48.5796	9.819	48.582	9.537	48.5748	9.36	48.57	9.144	48.5688	8.937	48.57	8.76	48.5652	8.559	48.5676	8.436	48.6264	8.394	48.6276	8.277	48.546	8.022	48.6264	8.04	48.6276	7.899	48.63	7.794
39.354	2.331	48.6648	12.909	47.9472	10.254	48.6612	11.211	48.6612	10.749	48.6576	10.281	48.6564	10.026	48.6564	10.026	48.6576	9.741	48.6516	9.429	48.648	9.222	48.6468	9.054	48.648	8.889	48.6432	8.751	48.6468	8.577	48.6984	8.505	48.7008	8.364	48.6252	8.127	48.6984	8.133	48.6996	8.001	48.702	7.929
39.2832	2.274	48.7332	13.176	48.03	10.422	48.7308	11.439	48.732	10.869	48.7272	10.494	48.7272	10.143	48.7272	10.143	48.7284	9.873	48.7224	9.624	48.72	9.375	48.7176	9.165	48.7188	8.997	48.7152	8.823	48.7176	8.718	48.7692	8.691	48.7716	8.517	48.6984	8.265	48.7692	8.22	48.7704	8.193	48.7728	8.049
39.2112	2.28	48.804	13.398	48.108	10.551	48.8016	11.595	48.8028	11.085	48.798	10.641	48.798	10.296	48.798	10.296	48.7992	10.014	48.792	9.756	48.7908	9.57	48.7884	9.366	48.7896	9.153	48.786	8.976	48.7884	8.793	48.8424	8.748	48.8448	8.664	48.768	8.346	48.8424	8.397	48.8436	8.253	48.8472	8.124
39.1308	2.238	48.8796	13.587	48.1848	10.785	48.8772	11.775	48.8796	11.286	48.8736	10.809	48.8736	10.509	48.8736	10.509	48.8748	10.191	48.8676	9.882	48.8652	9.651	48.8628	9.465	48.864	9.318	48.8616	9.141	48.8628	8.952	48.9228	8.925	48.924	8.739	48.8412	8.508	48.9216	8.511	48.9228	8.367	48.9276	8.322
39.0456	2.187	48.9648	13.887	48.264	10.935	48.9612	12.06	48.9636	11.427	48.9576	11.031	48.9576	10.647	48.9576	10.647	48.9588	10.38	48.9492	10.086	48.9492	9.834	48.9456	9.606	48.9468	9.423	48.9432	9.264	48.9444	9.126	49.008	9.069	49.0092	8.904	48.9216	8.661	49.008	8.589	49.0092	8.565	49.014	8.379
38.9592	2.229	49.0524	14.157	48.3468	11.127	49.0488	12.192	49.05	11.67	49.044	11.211	49.044	10.821	49.044	10.821	49.044	10.488	49.0356	10.251	49.0344	10.032	49.032	9.825	49.032	9.606	49.0284	9.372	49.0296	9.216	49.0908	9.195	49.0908	9.078	49.0068	8.721	49.0908	8.811	49.092	8.616	49.0968	8.547
38.8704	2.145	49.1364	14.415	48.4296	11.334	49.1316	12.474	49.1328	11.919	49.1268	11.376	49.1268	11.049	49.1268	11.049	49.1268	10.74	49.1184	10.395	49.1172	10.161	49.1136	9.936	49.1148	9.771	49.1112	9.594	49.1124	9.399	49.1736	9.357	49.1736	9.189	49.0908	8.913	49.1724	8.922	49.1748	8.784	49.1796	8.724
38.7852	2.181	49.2204	14.724	48.51	11.532	49.2144	12.726	49.2156	12.063	49.2108	11.649	49.2108	11.238	49.2108	11.238	49.2096	10.905	49.2024	10.626	49.2	10.353	49.1976	10.116	49.1976	9.921	49.1928	9.717	49.1952	9.603	49.2564	9.522	49.2564	9.351	49.1724	9.078	49.2552	9.033	49.2588	8.967	49.2624	8.784
38.7108	2.133	49.2996	14.991	48.5904	11.697	49.2948	12.9	49.296	12.345	49.2912	11.796	49.2912	11.4	49.2912	11.4	49.2912	11.088	49.2828	10.794	49.2804	10.53	49.2792	10.335	49.2792	10.089	49.2756	9.9	49.278	9.678	49.3356	9.636	49.3356	9.54	49.2552	9.177	49.3356	9.228	49.338	9.066	49.3416	8.973
38.6388	2.073	49.3764	15.264	48.666	11.934	49.3728	13.152	49.374	12.558	49.368	12.036	49.3692	11.661	49.3692	11.661	49.3692	11.316	49.3608	10.935	49.3584	10.683	49.3584	10.44	49.3572	10.266	49.3536	10.068	49.356	9.867	49.416	9.873	49.4148	9.648	49.3344	9.369	49.4136	9.354	49.4184	9.234	49.4208	9.144
38.5632	2.07	49.4568	15.585	48.7356	12.111	49.452	13.461	49.4544	12.771	49.4484	12.291	49.4484	11.841	49.4484	11.841	49.4484	11.502	49.44	11.184	49.4376	10.917	49.4376	10.677	49.4388	10.434	49.434	10.236	49.4376	10.086	49.4988	10.02	49.4976	9.849	49.4124	9.534	49.4952	9.522	49.5012	9.426	49.5048	9.24
38.4804	2.076	49.542	15.876	48.8064	12.288	49.5372	13.647	49.5396	13.041	49.5312	12.504	49.5336	12.066	49.5336	12.066	49.5336	11.7	49.524	11.397	49.5228	11.121	49.5216	10.866	49.524	10.647	49.518	10.416	49.5216	10.215	49.5876	10.164	49.5864	10.014	49.4952	9.636	49.584	9.702	49.59	9.531	49.5948	9.444
38.3952	1.998	49.6296	16.188	48.882	12.543	49.626	13.977	49.6284	13.284	49.62	12.723	49.6224	12.315	49.6224	12.315	49.6224	11.985	49.614	11.556	49.6104	11.241	49.6104	11.025	49.6128	10.818	49.6068	10.644	49.6104	10.416	49.674	10.377	49.674	10.17	49.584	9.858	49.6716	9.84	49.6788	9.729	49.6812	9.594
38.3076	2.028	49.7136	16.572	48.9672	12.729	49.71	14.238	49.7124	13.518	49.7052	13.017	49.7064	12.513	49.7064	12.513	49.7064	12.129	49.6992	11.817	49.6944	11.55	49.6944	11.235	49.6956	10.974	49.692	10.746	49.6944	10.602	49.7544	10.545	49.7544	10.368	49.6728	10.002	49.7544	10.023	49.7592	9.906	49.7616	9.738
38.2176	1.995	49.7952	16.845	49.0536	12.957	49.7904	14.49	49.7928	13.827	49.7856	13.206	49.7868	12.783	49.7868	12.783	49.7868	12.399	49.7784	12.015	49.7736	11.712	49.7712	11.475	49.7724	11.241	49.7712	10.995	49.7736	10.764	49.8324	10.692	49.8336	10.554	49.7544	10.179	49.8348	10.218	49.8384	10.026	49.842	9.909
38.1348	1.977	49.8756	17.199	49.1376	13.287	49.8708	14.766	49.872	14.037	49.866	13.443	49.8672	13.014	49.8672	13.014	49.866	12.618	49.8564	12.204	49.8516	11.871	49.8504	11.607	49.8504	11.382	49.8492	11.169	49.8528	10.977	49.908	10.89	49.9092	10.665	49.8336	10.383	49.9092	10.311	49.9128	10.215	49.9164	10.056
38.0628	1.974	49.9476	17.514	49.2216	13.476	49.944	15.054	49.944	14.298	49.938	13.71	49.9392	13.182	49.9392	13.182	49.9392	12.798	49.9284	12.438	49.926	12.105	49.9236	11.826	49.9236	11.532	49.9224	11.289	49.9272	11.121	49.9776	11.073	49.98	10.896	49.908	10.497	49.9788	10.527	49.9812	10.371	49.986	10.206
37.992	1.923	50.0196	17.784	49.302	13.728	50.0148	15.285	50.016	14.586	50.0076	13.923	50.0088	13.458	50.0088	13.458	50.0088	13.023	49.9992	12.606	49.9968	12.294	49.9956	12.03	49.9944	11.808	49.9932	11.544	49.9968	11.295	50.0508	11.214	50.0532	11.037	49.9776	10.668	50.0508	10.689	50.0532	10.491	50.0568	10.386
37.9176	1.851	50.094	18.132	49.3788	14.034	50.0892	15.621	50.0904	14.817	50.082	14.172	50.082	13.683	50.082	13.683	50.0832	13.284	50.0736	12.849	50.0712	12.495	50.07	12.195	50.0688	11.952	50.0676	11.748	50.0712	11.526	50.1288	11.433	50.13	11.193	50.0496	10.887	50.1276	10.821	50.13	10.728	50.1336	10.56
37.8372	1.908	50.1744	18.51	49.458	14.262	50.1696	15.879	50.1708	15.087	50.1612	14.454	50.1624	13.899	50.1624	13.899	50.1612	13.47	50.154	13.119	50.1504	12.771	50.1504	12.453	50.1492	12.156	50.1468	11.892	50.1492	11.676	50.2116	11.625	50.2128	11.445	50.1276	10.995	50.2092	11.043	50.2128	10.881	50.2164	10.707
37.7544	1.863	50.2584	18.825	49.5432	14.565	50.2524	16.179	50.2548	15.423	50.2452	14.7	50.2464	14.205	50.2464	14.205	50.2428	13.74	50.238	13.302	50.2356	12.981	50.2344	12.678	50.2344	12.42	50.2308	12.153	50.2332	11.886	50.2932	11.811	50.2956	11.61	50.2104	11.238	50.2908	11.268	50.2968	11.037	50.2992	10.929
37.6704	1.821	50.3388	19.248	49.632	14.859	50.334	16.569	50.3352	15.672	50.328	15.018	50.3292	14.499	50.3292	14.499	50.3244	14.025	50.3196	13.572	50.3184	13.218	50.3172	12.879	50.3172	12.597	50.3124	12.357	50.3136	12.141	50.3712	12.072	50.3748	11.82	50.2932	11.439	50.37	11.391	50.3772	11.328	50.3784	11.097
37.584	1.86	50.4024	19.575	49.716	15.135	50.4024	16.827	50.4036	15.969	50.4012	15.309	50.4024	14.718	50.4024	14.718	50.4012	14.241	50.3988	13.887	50.3988	13.485	50.3952	13.194	50.3952	12.864	50.3892	12.564	50.3904	12.324	50.4024	12.162	50.4	11.904	50.3736	11.625	50.4024	11.49	50.4024	11.391	50.4036	11.154
37.5048	1.818	50.406	19.593	49.7964	15.441	50.406	16.842	50.4072	15.99	50.4048	15.321	50.4072	14.73	50.4072	14.73	50.406	14.253	50.4024	13.896	50.4024	13.497	50.4036	13.221	50.4024	12.894	50.4012	12.609	50.4024	12.351	50.406	12.171	50.4048	11.919	50.4024	11.694	50.406	11.505	50.406	11.4	50.4072	11.166
37.4328	1.755	50.4864	19.875	49.8756	15.75	50.4876	17.079	50.4888	16.272	50.4876	15.51	50.4888	14.979	50.4888	14.979	50.4876	14.481	50.4072	13.908	50.4072	13.512	50.4072	13.233	50.4072	12.909	50.4048	12.624	50.406	12.36	50.4876	12.261	50.4864	12.081	50.406	11.703	50.4888	11.694	50.4888	11.457	50.4888	11.304
37.3608	1.773	50.5356	20.073	49.9488	16.002	50.5368	17.298	50.5368	16.365	50.5368	15.702	50.538	15.12	50.538	15.12	50.538	14.622	50.4864	14.019	50.4852	13.665	50.4852	13.311	50.4852	13.077	50.484	12.792	50.4864	12.525	50.5392	12.402	50.5368	12.129	50.4864	11.877	50.5392	11.721	50.5392	11.583	50.5392	11.418
37.284	1.707	50.544	20.133	50.0196	16.323	50.5452	17.331	50.5452	16.47	50.5464	15.768	50.5464	15.171	50.5464	15.171	50.5476	14.682	50.5356	14.199	50.532	13.779	50.5344	13.455	50.5356	13.146	50.5332	12.873	50.5368	12.66	50.5488	12.486	50.5452	12.261	50.5356	11.961	50.5488	11.832	50.5488	11.664	50.5488	11.448
37.1976	1.713	50.5332	20.001	50.0952	16.614	50.5344	17.265	50.5344	16.458	50.5344	15.702	50.5356	15.174	50.5356	15.174	50.5368	14.688	50.544	14.274	50.5404	13.884	50.544	13.575	50.5452	13.242	50.5428	12.96	50.5476	12.666	50.5392	12.465	50.5344	12.24	50.544	11.994	50.5392	11.847	50.538	11.616	50.538	11.472
37.1112	1.731	50.5152	19.845	50.1744	16.92	50.5164	17.208	50.5164	16.29	50.5176	15.633	50.5176	15.087	50.5176	15.087	50.52	14.607	50.5332	14.205	50.5308	13.842	50.5332	13.494	50.5344	13.239	50.5332	12.96	50.5368	12.726	50.5224	12.426	50.5176	12.15	50.5344	12.039	50.5224	11.748	50.52	11.607	50.5212	11.427
37.0248	1.671	50.4912	19.704	50.2584	17.286	50.4912	17.034	50.4924	16.233	50.4936	15.54	50.4936	14.979	50.4936	14.979	50.496	14.484	50.5176	14.178	50.514	13.806	50.5176	13.455	50.5188	13.149	50.5176	12.855	50.5212	12.66	50.5008	12.351	50.496	12.12	50.5176	11.958	50.4996	11.715	50.4972	11.526	50.4984	11.334
36.9396	1.71	50.4528	19.38	50.3388	17.658	50.454	16.842	50.4552	16.035	50.4576	15.303	50.4576	14.835	50.4576	14.835	50.4612	14.361	50.4948	14.106	50.4912	13.716	50.4948	13.419	50.496	13.113	50.4948	12.822	50.4984	12.558	50.4672	12.192	50.4612	12.003	50.496	11.901	50.4672	11.622	50.4624	11.364	50.4648	11.244
36.8628	1.683	50.3916	19.041	50.4	17.886	50.394	16.563	50.3964	15.72	50.3976	15.126	50.3976	14.574	50.3976	14.574	50.4036	14.103	50.46	13.911	50.4576	13.545	50.4612	13.212	50.4624	12.972	50.4612	12.702	50.466	12.444	50.4132	12.057	50.406	11.775	50.4624	11.805	50.4132	11.406	50.4048	11.262	50.4096	11.073
36.792	1.608	50.3112	18.582	50.4036	17.904	50.3136	16.194	50.3172	15.462	50.3184	14.802	50.3196	14.295	50.3196	14.295	50.3256	13.851	50.4036	13.737	50.4024	13.371	50.406	13.071	50.4084	12.738	50.4072	12.456	50.412	12.258	50.3352	11.859	50.328	11.649	50.4084	11.595	50.3352	11.298	50.3256	11.07	50.3304	10.902
36.7188	1.614	50.2284	18.066	50.4852	18.246	50.2308	15.792	50.2356	15.066	50.2368	14.448	50.238	14.01	50.238	14.01	50.244	13.599	50.3268	13.488	50.3244	13.149	50.3292	12.858	50.3304	12.585	50.3304	12.315	50.3352	12.054	50.2524	11.592	50.244	11.394	50.3304	11.421	50.2524	11.04	50.2416	10.8	50.2476	10.695
36.6408	1.617	50.1456	17.601	50.5356	18.393	50.148	15.423	50.1528	14.679	50.154	14.121	50.1552	13.623	50.1552	13.623	50.1612	13.236	50.2452	13.173	50.2428	12.819	50.2464	12.528	50.2476	12.312	50.2488	12.057	50.2524	11.838	50.1684	11.394	50.1612	11.13	50.2464	11.22	50.1684	10.77	50.1588	10.647	50.1636	10.473
36.5568	1.548	50.0628	17.163	50.544	18.423	50.064	15.027	50.0688	14.388	50.07	13.827	50.0712	13.347	50.0712	13.347	50.0772	12.927	50.1636	12.891	50.16	12.57	50.1648	12.3	50.1648	11.991	50.166	11.748	50.1696	11.556	50.0856	11.148	50.0772	10.947	50.1636	10.932	50.0844	10.59	50.076	10.395	50.0808	10.239
36.4728	1.593	49.9884	16.716	50.532	18.405	49.9896	14.73	49.9932	14.061	49.9944	13.497	49.9944	13.083	49.9944	13.083	50.0004	12.726	50.0808	12.63	50.076	12.306	50.082	12.045	50.0808	11.82	50.0808	11.553	50.0856	11.328	50.0088	10.896	50.0016	10.701	50.0796	10.761	50.0076	10.41	50.0016	10.188	50.004	10.098
36.3852	1.545	49.9176	16.392	50.5152	18.267	49.9188	14.403	49.9224	13.734	49.9236	13.272	49.9236	12.768	49.9236	12.768	49.9284	12.408	50.004	12.357	50.0004	12.024	50.0052	11.784	50.004	11.523	50.0052	11.328	50.0088	11.142	49.938	10.725	49.932	10.503	50.004	10.563	49.9368	10.137	49.9308	10.05	49.9344	9.882
36.3	1.539	49.8456	15.978	50.49	18.096	49.8468	14.091	49.8504	13.521	49.8516	12.963	49.8516	12.555	49.8516	12.555	49.8564	12.189	49.932	12.144	49.9284	11.838	49.9332	11.574	49.9332	11.295	49.9332	11.061	49.938	10.863	49.866	10.515	49.8612	10.347	49.9344	10.323	49.8672	10.053	49.8588	9.837	49.8648	9.702
36.2244	1.554	49.7676	15.621	50.4528	17.916	49.7688	13.797	49.7724	13.17	49.7736	12.702	49.7736	12.321	49.7736	12.321	49.7796	11.979	49.86	11.862	49.8564	11.58	49.8612	11.343	49.86	11.154	49.8612	10.896	49.866	10.668	49.7904	10.29	49.7844	10.098	49.8624	10.179	49.7928	9.828	49.7844	9.639	49.7904	9.555
36.1548	1.521	49.6836	15.282	50.3916	17.559	49.6848	13.509	49.6884	12.915	49.6908	12.456	49.692	12.018	49.692	12.018	49.698	11.697	49.782	11.625	49.7796	11.319	49.7832	11.094	49.7832	10.872	49.7844	10.683	49.7904	10.53	49.71	10.152	49.7028	9.933	49.7868	10.005	49.7124	9.621	49.7028	9.507	49.7088	9.363
36.0828	1.452	49.5984	14.871	50.31	17.151	49.602	13.146	49.6044	12.66	49.6068	12.18	49.608	11.811	49.608	11.811	49.614	11.463	49.6992	11.457	49.6968	11.16	49.7004	10.938	49.7016	10.674	49.7028	10.458	49.7088	10.287	49.6272	9.909	49.62	9.78	49.7064	9.768	49.6296	9.513	49.62	9.312	49.6236	9.174
36.006	1.497	49.512	14.499	50.2272	16.743	49.5156	12.918	49.5192	12.321	49.5216	11.895	49.5228	11.544	49.5228	11.544	49.5288	11.241	49.6152	11.16	49.6128	10.905	49.6176	10.68	49.62	10.506	49.6212	10.287	49.6272	10.104	49.5444	9.747	49.536	9.525	49.6236	9.612	49.5444	9.264	49.536	9.114	49.5384	9.045
35.922	1.449	49.4256	14.244	50.1432	16.278	49.4292	12.621	49.4316	12.078	49.434	11.685	49.434	11.289	49.434	11.289	49.4412	10.992	49.5312	10.92	49.5276	10.647	49.5336	10.449	49.5372	10.242	49.5372	10.053	49.5432	9.912	49.4568	9.564	49.4472	9.39	49.5384	9.42	49.4544	9.099	49.446	9.003	49.4496	8.841
35.8368	1.425	49.3476	13.839	50.0604	15.894	49.35	12.348	49.3524	11.883	49.3536	11.4	49.3548	11.103	49.3548	11.103	49.3608	10.812	49.4424	10.752	49.4412	10.506	49.446	10.305	49.4508	10.083	49.4496	9.852	49.4556	9.696	49.374	9.366	49.3656	9.252	49.4496	9.21	49.3716	9	49.3644	8.784	49.368	8.682
35.7492	1.452	49.2756	13.602	49.9872	15.555	49.278	12.141	49.2792	11.583	49.2816	11.217	49.2816	10.893	49.2816	10.893	49.2876	10.602	49.362	10.497	49.362	10.257	49.3656	10.068	49.3692	9.912	49.368	9.744	49.3728	9.54	49.2984	9.222	49.2912	9.03	49.3668	9.102	49.2972	8.769	49.29	8.649	49.2924	8.55
35.664	1.461	49.2036	13.35	49.9164	15.204	49.2048	11.883	49.2072	11.4	49.2084	11.019	49.2084	10.671	49.2084	10.671	49.2144	10.401	49.2888	10.332	49.2888	10.086	49.2924	9.852	49.2948	9.678	49.2936	9.498	49.2972	9.378	49.2252	9.063	49.218	8.892	49.2924	8.934	49.224	8.634	49.2156	8.52	49.2192	8.373
35.5908	1.395	49.1268	13.053	49.8444	14.853	49.1268	11.628	49.1292	11.202	49.1316	10.764	49.1304	10.497	49.1304	10.497	49.1376	10.2	49.2156	10.167	49.2156	9.945	49.2204	9.771	49.2204	9.543	49.2192	9.369	49.224	9.177	49.1484	8.853	49.14	8.766	49.2192	8.733	49.1472	8.529	49.1388	8.325	49.1424	8.244
35.5224	1.41	49.0452	12.789	49.7664	14.556	49.0452	11.448	49.0476	10.968	49.05	10.608	49.05	10.287	49.05	10.287	49.056	10.032	49.14	9.942	49.1388	9.717	49.1436	9.498	49.1436	9.375	49.1424	9.219	49.1472	9.051	49.0668	8.754	49.0572	8.553	49.1424	8.631	49.0656	8.322	49.056	8.259	49.062	8.133
35.4516	1.347	48.9624	12.528	49.6836	14.19	48.9636	11.193	48.966	10.77	48.9684	10.416	48.9672	10.071	48.9672	10.071	48.9732	9.81	49.0584	9.795	49.0572	9.57	49.0608	9.378	49.062	9.183	49.0596	9.015	49.0656	8.901	48.984	8.595	48.9756	8.448	49.0596	8.454	48.9828	8.202	48.9732	8.082	48.9792	7.941
35.3736	1.344	48.876	12.201	49.5984	13.878	48.8784	10.95	48.8808	10.56	48.882	10.149	48.882	9.891	48.882	9.891	48.888	9.663	48.9768	9.624	48.9756	9.42	48.978	9.225	48.9804	9.069	48.978	8.865	48.9828	8.718	48.9	8.4	48.8904	8.298	48.978	8.301	48.8988	8.091	48.8892	7.893	48.894	7.842
35.2884	1.368	48.7896	12	49.512	13.566	48.792	10.788	48.7956	10.356	48.7968	10.035	48.7968	9.732	48.7968	9.732	48.8028	9.504	48.8916	9.399	48.8916	9.165	48.8928	9.006	48.8952	8.883	48.894	8.724	48.9	8.565	48.8148	8.307	48.8064	8.145	48.8928	8.181	48.8136	7.914	48.804	7.86	48.8088	7.725
35.202	1.308	48.7128	11.766	49.4256	13.257	48.7152	10.566	48.7188	10.176	48.72	9.858	48.72	9.525	48.72	9.525	48.726	9.288	48.8052	9.264	48.8052	9.084	48.8076	8.898	48.81	8.697	48.81	8.55	48.8148	8.436	48.7368	8.187	48.7296	8.055	48.8088	8.013	48.7368	7.806	48.7284	7.698	48.732	7.557
35.112	1.317	48.642	11.523	49.3488	12.987	48.6444	10.374	48.648	9.987	48.6492	9.624	48.6492	9.411	48.6492	9.411	48.6564	9.189	48.7284	9.135	48.7272	8.931	48.7308	8.742	48.7332	8.616	48.7332	8.433	48.7368	8.268	48.6672	7.992	48.66	7.893	48.732	7.902	48.666	7.704	48.6588	7.533	48.6624	7.503
35.0268	1.344	48.5724	11.349	49.2756	12.759	48.5748	10.218	48.5772	9.798	48.5784	9.516	48.5796	9.216	48.5796	9.216	48.5856	8.997	48.6576	8.91	48.6564	8.712	48.66	8.553	48.6624	8.43	48.6624	8.307	48.666	8.175	48.5964	7.908	48.5904	7.728	48.6612	7.809	48.5964	7.518	48.588	7.47	48.5904	7.35
34.95	1.266	48.4956	11.121	49.2036	12.447	48.498	9.999	48.4992	9.639	48.5016	9.336	48.5028	9.051	48.5028	9.051	48.5088	8.826	48.5868	8.823	48.5856	8.649	48.5892	8.472	48.5916	8.253	48.5916	8.118	48.5964	8.028	48.5208	7.764	48.5136	7.668	48.5916	7.644	48.5196	7.446	48.51	7.317	48.5148	7.203
34.8744	1.272	48.4128	10.866	49.1256	12.264	48.414	9.822	48.4164	9.459	48.4188	9.15	48.4188	8.955	48.4188	8.955	48.426	8.736	48.5112	8.643	48.5088	8.46	48.5124	8.292	48.5148	8.19	48.5148	7.992	48.5196	7.86	48.4368	7.626	48.4296	7.515	48.5148	7.512	48.4368	7.329	48.4272	7.203	48.4308	7.152
34.7964	1.272	48.3264	10.683	49.044	12.003	48.3288	9.654	48.3312	9.276	48.3324	9.006	48.3336	8.721	48.3336	8.721	48.342	8.532	48.4284	8.493	48.4248	8.298	48.4296	8.154	48.432	8.022	48.4308	7.896	48.4368	7.8	48.3516	7.515	48.3432	7.362	48.4308	7.455	48.3504	7.182	48.3408	7.089	48.3468	7.02
34.7124	1.218	48.2352	10.437	48.9612	11.721	48.2376	9.426	48.2412	9.135	48.2424	8.829	48.2436	8.583	48.2436	8.583	48.2532	8.352	48.3432	8.376	48.3384	8.205	48.3444	8.037	48.3456	7.836	48.3444	7.719	48.3504	7.614	48.2628	7.383	48.2532	7.284	48.3456	7.245	48.2604	7.08	48.252	6.966	48.258	6.861
34.6296	1.272	48.1488	10.248	48.8748	11.508	48.1512	9.315	48.1536	8.967	48.1548	8.658	48.1572	8.487	48.1572	8.487	48.1644	8.286	48.2544	8.187	48.2496	8.01	48.2556	7.872	48.2568	7.779	48.2556	7.605	48.2616	7.458	48.174	7.254	48.1644	7.152	48.2568	7.17	48.1728	6.978	48.1632	6.864	48.1704	6.825
34.5468	1.224	48.0708	10.089	48.7896	11.295	48.0732	9.129	48.0756	8.769	48.0768	8.547	48.0792	8.259	48.0792	8.259	48.0852	8.097	48.1656	8.046	48.1608	7.902	48.1668	7.737	48.168	7.608	48.1668	7.518	48.1716	7.422	48.0936	7.179	48.0864	6.993	48.168	7.089	48.0936	6.816	48.084	6.765	48.09	6.672
34.4616	1.209	47.9964	9.837	48.7128	11.034	47.9988	8.919	48.0012	8.649	48.0024	8.337	48.0048	8.145	48.0048	8.145	48.0096	7.953	48.0852	7.98	48.0828	7.782	48.0864	7.647	48.0888	7.497	48.0888	7.326	48.0924	7.248	48.018	6.996	48.0108	6.954	48.0888	6.903	48.018	6.753	48.0096	6.609	48.0144	6.555
34.3812	1.242	47.9196	9.69	48.6432	10.875	47.9208	8.811	47.9232	8.478	47.9244	8.22	47.9268	8.031	47.9268	8.031	47.9316	7.842	48.0096	7.752	48.0084	7.608	48.012	7.458	48.0144	7.389	48.0132	7.257	48.018	7.125	47.94	6.903	47.934	6.78	48.0144	6.819	47.9412	6.615	47.9316	6.534	47.9364	6.477
34.3092	1.2	47.8344	9.54	48.5724	10.671	47.8356	8.655	47.8392	8.319	47.8404	8.091	47.8428	7.839	47.8428	7.839	47.8476	7.695	47.9316	7.65	47.9304	7.494	47.934	7.347	47.9364	7.242	47.9352	7.107	47.94	7.032	47.8572	6.834	47.85	6.684	47.9364	6.729	47.8584	6.501	47.8488	6.465	47.8536	6.36
34.2384	1.131	47.748	9.3	48.4956	10.458	47.7492	8.436	47.7528	8.202	47.7552	7.938	47.7552	7.746	47.7552	7.746	47.7612	7.539	47.8476	7.545	47.8476	7.401	47.8512	7.284	47.8536	7.149	47.8524	6.99	47.8572	6.879	47.7708	6.645	47.7636	6.609	47.8536	6.591	47.7732	6.45	47.7624	6.294	47.7672	6.237
34.1652	1.194	47.6592	9.132	48.4116	10.272	47.6616	8.346	47.6652	8.031	47.6688	7.788	47.6688	7.605	47.6688	7.605	47.676	7.443	47.7624	7.389	47.7612	7.233	47.7648	7.107	47.7672	7.026	47.766	6.912	47.7708	6.783	47.6856	6.567	47.6772	6.459	47.7672	6.507	47.6856	6.3	47.676	6.225	47.6808	6.183
34.086	1.137	47.5716	9.024	48.3264	10.065	47.5728	8.175	47.5764	7.875	47.5824	7.722	47.5812	7.482	47.5812	7.482	47.5884	7.305	47.676	7.263	47.6748	7.113	47.6796	6.99	47.682	6.846	47.6796	6.762	47.6844	6.69	47.598	6.489	47.5896	6.399	47.6808	6.384	47.598	6.195	47.5872	6.171	47.5932	6.039
34.0032	1.131	47.4948	8.823	48.2352	9.87	47.496	8.046	47.4996	7.818	47.5044	7.536	47.5032	7.362	47.5032	7.362	47.5092	7.224	47.5884	7.203	47.5872	7.044	47.5932	6.939	47.5944	6.816	47.592	6.663	47.5968	6.567	47.5188	6.375	47.5104	6.324	47.5932	6.282	47.5176	6.189	47.508	6.018	47.5128	6.003
33.9168	1.146	47.4264	8.682	48.1476	9.723	47.4276	7.929	47.4324	7.635	47.4348	7.452	47.4336	7.278	47.4336	7.278	47.4396	7.104	47.5104	7.044	47.5092	6.903	47.5128	6.789	47.514	6.702	47.5128	6.627	47.5176	6.504	47.448	6.303	47.4408	6.171	47.5128	6.243	47.4468	6.03	47.4396	5.976	47.4444	5.916
33.8268	1.128	47.3604	8.565	48.0708	9.495	47.3616	7.815	47.3664	7.527	47.3676	7.362	47.3664	7.128	47.3664	7.128	47.3724	6.966	47.4408	6.963	47.4408	6.816	47.4432	6.69	47.4444	6.567	47.4432	6.453	47.448	6.42	47.382	6.225	47.3748	6.123	47.442	6.114	47.3808	5.955	47.3724	5.88	47.3772	5.79
33.744	1.125	47.2884	8.388	47.9964	9.324	47.2896	7.65	47.2956	7.443	47.2968	7.203	47.2956	7.053	47.2956	7.053	47.3016	6.9	47.3736	6.861	47.3736	6.738	47.376	6.627	47.3772	6.51	47.376	6.378	47.3808	6.252	47.3112	6.09	47.304	6.045	47.376	6.006	47.3112	5.889	47.3028	5.775	47.3064	5.754
33.6696	1.134	47.2092	8.265	47.9184	9.195	47.2116	7.584	47.2164	7.308	47.2176	7.122	47.2176	6.933	47.2176	6.933	47.2236	6.795	47.3028	6.732	47.3028	6.594	47.3052	6.468	47.3064	6.423	47.3052	6.33	47.3112	6.189	47.2344	6.03	47.2272	5.901	47.3064	5.973	47.2344	5.781	47.226	5.727	47.2296	5.685
33.5988	1.05	47.1276	8.172	47.8344	8.985	47.13	7.431	47.1348	7.2	47.1348	7.026	47.136	6.804	47.136	6.804	47.142	6.642	47.2248	6.651	47.2236	6.513	47.226	6.423	47.2296	6.273	47.2284	6.192	47.2344	6.105	47.1528	5.94	47.1444	5.901	47.2296	5.847	47.1528	5.709	47.1444	5.652	47.148	5.541
33.5232	1.053	47.0436	7.95	47.7468	8.856	47.046	7.299	47.0508	7.095	47.052	6.831	47.0532	6.723	47.0532	6.723	47.0592	6.6	47.142	6.585	47.1408	6.459	47.1432	6.315	47.1468	6.237	47.1468	6.105	47.1528	6.009	47.07	5.841	47.0616	5.763	47.1468	5.76	47.07	5.637	47.0616	5.517	47.0652	5.496
33.4404	1.071	46.956	7.878	47.658	8.688	46.9572	7.215	46.9608	6.942	46.9632	6.81	46.9644	6.603	46.9644	6.603	46.9716	6.453	47.0592	6.393	47.0568	6.279	47.0604	6.171	47.064	6.126	47.064	6.051	47.07	5.943	46.9824	5.769	46.974	5.652	47.064	5.739	46.9824	5.526	46.974	5.487	46.9788	5.424
33.3552	1.032	46.8732	7.752	47.5704	8.505	46.8732	7.095	46.8768	6.891	46.878	6.687	46.8792	6.504	46.8792	6.504	46.8864	6.345	46.9716	6.372	46.9692	6.249	46.974	6.126	46.9764	5.982	46.9764	5.907	46.9824	5.862	46.896	5.709	46.8888	5.643	46.9764	5.583	46.8972	5.493	46.8876	5.412	46.8936	5.325
33.2688	1.032	46.7964	7.578	47.4948	8.388	46.7976	6.963	46.8	6.759	46.8024	6.549	46.8024	6.45	46.8024	6.45	46.8096	6.312	46.8876	6.27	46.884	6.162	46.89	6.039	46.8912	5.976	46.8912	5.856	46.896	5.736	46.818	5.571	46.812	5.52	46.8912	5.538	46.8192	5.406	46.8108	5.307	46.8168	5.262
33.1812	1.08	46.7232	7.485	47.4264	8.256	46.7244	6.876	46.7256	6.621	46.7292	6.489	46.7292	6.279	46.7292	6.279	46.7352	6.18	46.8108	6.126	46.8084	6.015	46.8132	5.91	46.8144	5.856	46.8144	5.754	46.818	5.688	46.7436	5.523	46.7376	5.406	46.8144	5.481	46.7448	5.259	46.7364	5.238	46.7424	5.184
33.1044	1.005	46.6464	7.374	47.3592	8.088	46.6476	6.738	46.65	6.543	46.6536	6.375	46.6536	6.204	46.6536	6.204	46.6596	6.06	46.7364	6.084	46.734	5.952	46.7388	5.877	46.7412	5.721	46.74	5.652	46.7448	5.595	46.668	5.421	46.6608	5.385	46.74	5.34	46.6692	5.25	46.6596	5.151	46.6656	5.085
33.0336	1.014	46.5648	7.209	47.2884	8.013	46.566	6.666	46.5684	6.465	46.572	6.255	46.572	6.144	46.572	6.144	46.5792	6.018	46.6608	5.961	46.6584	5.856	46.662	5.745	46.6644	5.718	46.6644	5.577	46.668	5.472	46.5876	5.337	46.5792	5.256	46.6632	5.277	46.5876	5.178	46.578	5.073	46.584	5.058
32.9604	0.987	46.4808	7.155	47.2092	7.872	46.482	6.567	46.4856	6.3	46.4892	6.198	46.4892	6.018	46.4892	6.018	46.4952	5.889	46.5792	5.85	46.5768	5.73	46.5804	5.682	46.5828	5.574	46.5816	5.529	46.5876	5.448	46.5048	5.325	46.4964	5.19	46.5828	5.238	46.5036	5.049	46.494	5.052	46.5	4.962
32.8824	0.942	46.3944	6.978	47.1276	7.722	46.3956	6.402	46.398	6.252	46.4016	6.048	46.4016	5.916	46.4016	5.916	46.4088	5.772	46.4952	5.811	46.4928	5.709	46.4976	5.625	46.5	5.49	46.4976	5.409	46.5036	5.367	46.4184	5.187	46.4088	5.124	46.4988	5.103	46.4172	5.043	46.4076	4.935	46.4136	4.872
32.7984	0.996	46.3056	6.882	47.0436	7.608	46.308	6.381	46.3092	6.159	46.3128	5.991	46.3128	5.895	46.3128	5.895	46.32	5.766	46.4088	5.7	46.4064	5.583	46.4112	5.499	46.4124	5.439	46.4112	5.358	46.4172	5.259	46.3296	5.118	46.32	5.058	46.4124	5.076	46.3284	4.968	46.3188	4.875	46.3248	4.866
32.7132	0.984	46.2276	6.831	46.9548	7.5	46.23	6.273	46.2312	6.036	46.2336	5.949	46.2336	5.739	46.2336	5.739	46.2396	5.64	46.32	5.607	46.3188	5.508	46.3224	5.415	46.3236	5.337	46.3224	5.289	46.3284	5.244	46.248	5.124	46.2408	5.001	46.3236	5.01	46.248	4.854	46.2396	4.872	46.2444	4.761
32.6244	0.927	46.1556	6.663	46.872	7.338	46.158	6.123	46.1604	5.979	46.1616	5.799	46.1616	5.667	46.1616	5.667	46.1676	5.559	46.2396	5.586	46.2384	5.475	46.242	5.409	46.2432	5.304	46.242	5.166	46.2468	5.124	46.176	4.959	46.17	4.947	46.2432	4.92	46.176	4.842	46.1688	4.734	46.1736	4.683
32.538	0.996	46.0848	6.564	46.7964	7.272	46.0872	6.087	46.0896	5.889	46.0908	5.73	46.0908	5.625	46.0908	5.625	46.0968	5.484	46.1676	5.457	46.1664	5.364	46.17	5.259	46.1724	5.223	46.1712	5.163	46.176	5.028	46.1064	4.899	46.1004	4.836	46.1724	4.875	46.1076	4.728	46.0992	4.665	46.104	4.668
32.4612	0.963	46.0068	6.504	46.722	7.119	46.0104	5.967	46.0116	5.769	46.014	5.673	46.014	5.496	46.014	5.496	46.0212	5.388	46.098	5.364	46.0968	5.262	46.1004	5.19	46.1016	5.094	46.1016	5.055	46.1064	5.004	46.032	4.866	46.0236	4.803	46.1028	4.803	46.0332	4.65	46.0236	4.638	46.0284	4.551
32.3904	0.891	45.9228	6.363	46.6464	6.996	45.9264	5.865	45.9276	5.754	45.93	5.556	45.93	5.445	45.93	5.445	45.9372	5.325	46.0212	5.322	46.02	5.244	46.0248	5.16	46.026	5.076	46.026	4.95	46.0308	4.878	45.9492	4.758	45.9408	4.74	46.0272	4.686	45.9504	4.632	45.9408	4.539	45.9456	4.494
32.3172	0.951	45.8364	6.258	46.5648	6.93	45.84	5.82	45.8412	5.628	45.8436	5.466	45.8448	5.367	45.8448	5.367	45.8508	5.277	45.9384	5.217	45.936	5.112	45.9408	5.049	45.942	5.01	45.9432	4.953	45.9468	4.848	45.8628	4.725	45.8544	4.62	45.9444	4.707	45.864	4.548	45.8556	4.497	45.8592	4.5
32.2392	0.897	45.7464	6.192	46.482	6.771	45.7488	5.697	45.7512	5.52	45.7548	5.436	45.7548	5.256	45.7548	5.256	45.762	5.136	45.852	5.148	45.8496	5.046	45.8544	4.983	45.8568	4.887	45.8556	4.842	45.8616	4.812	45.774	4.659	45.7656	4.584	45.858	4.593	45.7752	4.467	45.7656	4.434	45.7704	4.353
32.1576	0.906	45.6588	6.075	46.3932	6.642	45.6624	5.619	45.6648	5.505	45.6672	5.307	45.6672	5.247	45.6672	5.247	45.6732	5.148	45.762	5.103	45.7596	5.007	45.7644	4.935	45.768	4.863	45.7656	4.743	45.7716	4.68	45.6852	4.599	45.6768	4.578	45.7692	4.512	45.6852	4.479	45.6768	4.374	45.6816	4.365
32.0772	0.912	45.5844	5.991	46.3056	6.621	45.5868	5.547	45.588	5.394	45.5916	5.283	45.5904	5.136	45.5904	5.136	45.5976	5.049	45.6744	4.998	45.672	4.929	45.6756	4.842	45.6792	4.812	45.6768	4.77	45.6828	4.671	45.606	4.542	45.6	4.431	45.6792	4.515	45.606	4.371	45.6	4.344	45.6036	4.305
31.9944	0.882	45.5136	5.928	46.2276	6.456	45.5148	5.448	45.5172	5.295	45.5208	5.175	45.5208	5.025	45.5208	5.025	45.5268	4.932	45.5976	4.965	45.5952	4.872	45.6	4.809	45.6012	4.704	45.6	4.635	45.6048	4.617	45.5352	4.479	45.5292	4.413	45.6012	4.431	45.5352	4.323	45.528	4.272	45.5316	4.191
31.9116	0.9	45.438	5.79	46.1568	6.363	45.4404	5.361	45.4428	5.253	45.4476	5.091	45.4476	5.01	45.4476	5.01	45.4536	4.905	45.5268	4.884	45.5256	4.815	45.5292	4.734	45.5304	4.668	45.5292	4.569	45.534	4.5	45.462	4.38	45.4548	4.347	45.5304	4.326	45.462	4.263	45.4536	4.155	45.4584	4.164
31.8384	0.915	45.3576	5.724	46.0848	6.309	45.36	5.343	45.3624	5.139	45.3672	5.043	45.3672	4.899	45.3672	4.899	45.3732	4.842	45.4536	4.788	45.4524	4.683	45.456	4.626	45.4572	4.599	45.4572	4.524	45.462	4.464	45.384	4.359	45.3756	4.254	45.4572	4.317	45.384	4.176	45.3744	4.149	45.3792	4.113
31.7676	0.825	45.2712	5.682	46.0068	6.141	45.2736	5.208	45.2772	5.082	45.2808	4.98	45.2808	4.824	45.2808	4.824	45.2868	4.716	45.3744	4.749	45.372	4.671	45.3768	4.608	45.378	4.485	45.378	4.458	45.3828	4.422	45.2988	4.293	45.2904	4.239	45.378	4.242	45.2988	4.155	45.288	4.101	45.294	4.017
31.6944	0.864	45.186	5.529	45.9216	6.099	45.1872	5.157	45.1908	5.031	45.1944	4.869	45.1944	4.797	45.1944	4.797	45.2004	4.725	45.2892	4.71	45.2868	4.62	45.2916	4.542	45.2928	4.5	45.2916	4.383	45.2976	4.32	45.2124	4.221	45.204	4.17	45.2928	4.185	45.2124	4.107	45.2016	4.008	45.2064	4.032
31.614	0.837	45.1008	5.487	45.8352	6.021	45.1008	5.1	45.1044	4.92	45.108	4.857	45.1068	4.701	45.1068	4.701	45.1116	4.623	45.2028	4.572	45.2004	4.512	45.2052	4.449	45.2064	4.416	45.2052	4.365	45.2112	4.287	45.1248	4.194	45.1164	4.104	45.2064	4.143	45.1248	3.99	45.114	3.993	45.1188	3.942
31.5276	0.819	45.0204	5.427	45.7452	5.859	45.0204	5.016	45.0228	4.908	45.0264	4.779	45.0252	4.644	45.0252	4.644	45.03	4.575	45.114	4.581	45.1128	4.506	45.1176	4.419	45.12	4.314	45.1188	4.263	45.1236	4.242	45.0408	4.158	45.0336	4.104	45.1188	4.062	45.042	4.023	45.0324	3.975	45.036	3.909
31.44	0.831	44.9496	5.298	45.6588	5.838	44.9508	4.944	44.952	4.827	44.9556	4.707	44.9544	4.635	44.9544	4.635	44.958	4.542	45.0324	4.527	45.0288	4.434	45.0336	4.371	45.036	4.323	45.036	4.26	45.0396	4.17	44.9676	4.053	44.9616	4.02	45.036	4.044	44.9688	3.96	44.9616	3.876	44.964	3.891
31.3476	0.843	44.88	5.265	45.5844	5.757	44.8812	4.899	44.8836	4.722	44.8872	4.647	44.886	4.497	44.886	4.497	44.8908	4.464	44.9592	4.413	44.9568	4.356	44.9616	4.275	44.964	4.245	44.964	4.197	44.9676	4.167	44.8992	4.059	44.8944	3.954	44.9628	3.996	44.9004	3.861	44.8932	3.828	44.8968	3.81
31.26	0.807	44.8068	5.184	45.5124	5.607	44.808	4.77	44.8116	4.683	44.8152	4.56	44.814	4.446	44.814	4.446	44.8188	4.365	44.8908	4.38	44.8896	4.302	44.8932	4.266	44.8956	4.179	44.8956	4.113	44.9004	4.041	44.8296	3.942	44.8224	3.918	44.8956	3.876	44.8284	3.831	44.8224	3.81	44.826	3.723
31.1832	0.843	44.7252	5.073	45.438	5.601	44.7264	4.77	44.73	4.638	44.7336	4.5	44.7324	4.449	44.7324	4.449	44.7396	4.353	44.8188	4.326	44.8188	4.242	44.8224	4.155	44.8248	4.155	44.8236	4.065	44.8296	3.999	44.7504	3.891	44.7432	3.84	44.8236	3.879	44.7504	3.789	44.742	3.723	44.7456	3.735
31.1112	0.807	44.64	5.088	45.3576	5.49	44.6424	4.71	44.6448	4.533	44.6484	4.482	44.6472	4.335	44.6472	4.335	44.6544	4.266	44.7396	4.233	44.7384	4.167	44.742	4.11	44.7444	4.032	44.7444	4.05	44.7492	3.978	44.6652	3.903	44.6568	3.825	44.7444	3.819	44.6664	3.717	44.6568	3.729	44.6604	3.675
31.0368	0.756	44.5548	4.935	45.2712	5.388	44.5572	4.593	44.5596	4.491	44.562	4.365	44.562	4.281	44.562	4.281	44.5692	4.191	44.6544	4.224	44.6532	4.167	44.658	4.095	44.6592	4.032	44.6604	3.921	44.6652	3.903	44.58	3.801	44.5716	3.795	44.6592	3.765	44.58	3.693	44.5692	3.633	44.5752	3.591
30.9564	0.798	44.466	4.878	45.186	5.343	44.4672	4.566	44.4696	4.452	44.4732	4.326	44.4732	4.275	44.4732	4.275	44.4804	4.185	44.5692	4.137	44.5668	4.083	44.5716	4.017	44.574	3.987	44.5752	3.933	44.58	3.84	44.4924	3.753	44.4828	3.69	44.574	3.726	44.4912	3.63	44.4804	3.585	44.4864	3.597
30.8724	0.786	44.382	4.881	45.0996	5.253	44.3832	4.518	44.3856	4.356	44.3892	4.326	44.388	4.17	44.388	4.17	44.3952	4.116	44.4804	4.08	44.478	4.017	44.4828	3.942	44.4852	3.882	44.4852	3.87	44.49	3.843	44.4048	3.768	44.3964	3.699	44.4852	3.702	44.4036	3.606	44.394	3.597	44.4	3.528
30.7872	0.708	44.3064	4.752	45.0204	5.166	44.3064	4.416	44.3088	4.32	44.3124	4.206	44.3124	4.128	44.3124	4.128	44.3172	4.038	44.3952	4.095	44.394	4.017	44.3976	3.969	44.4	3.894	44.3988	3.813	44.4036	3.783	44.3268	3.642	44.3196	3.66	44.4	3.627	44.3256	3.591	44.3172	3.498	44.322	3.471
30.6996	0.819	44.2308	4.671	44.9496	5.151	44.232	4.383	44.2344	4.257	44.2368	4.158	44.2368	4.071	44.2368	4.071	44.2428	4.005	44.3196	3.981	44.3172	3.915	44.3208	3.855	44.322	3.843	44.3208	3.774	44.3256	3.717	44.2512	3.63	44.2452	3.528	44.322	3.6	44.2512	3.486	44.2428	3.456	44.2476	3.459
30.6204	0.762	44.1528	4.662	44.88	5.016	44.1552	4.323	44.1576	4.161	44.16	4.149	44.16	4.017	44.16	4.017	44.166	3.909	44.2452	3.921	44.2428	3.843	44.2464	3.801	44.2476	3.72	44.2464	3.723	44.2512	3.69	44.1756	3.585	44.1684	3.54	44.2464	3.558	44.1756	3.456	44.166	3.453	44.1708	3.357
30.5496	0.717	44.07	4.536	44.8068	4.956	44.0736	4.242	44.076	4.167	44.0796	4.029	44.0784	3.96	44.0784	3.96	44.0856	3.9	44.1684	3.9	44.166	3.861	44.1696	3.792	44.1708	3.735	44.1696	3.624	44.1744	3.615	44.0964	3.522	44.088	3.519	44.1696	3.474	44.0952	3.444	44.0856	3.36	44.0904	3.36
30.4788	0.756	43.9872	4.485	44.7252	4.935	43.9908	4.221	43.9944	4.098	43.9968	4.002	43.9956	3.921	43.9956	3.921	44.0028	3.888	44.088	3.828	44.0856	3.756	44.0892	3.705	44.0904	3.693	44.0892	3.627	44.094	3.558	44.0148	3.504	44.0064	3.423	44.0892	3.477	44.0136	3.357	44.004	3.333	44.0088	3.336
30.402	0.711	43.9032	4.464	44.64	4.833	43.9056	4.134	43.9092	4.014	43.9116	3.966	43.9104	3.819	43.9104	3.819	43.9176	3.765	44.0052	3.792	44.0028	3.732	44.0064	3.666	44.0076	3.603	44.0064	3.588	44.0124	3.558	43.9296	3.453	43.9212	3.396	44.0076	3.411	43.9296	3.315	43.92	3.321	43.9248	3.21
30.318	0.693	43.8168	4.371	44.5548	4.743	43.818	4.095	43.8204	4.017	43.824	3.882	43.8216	3.852	43.8216	3.852	43.83	3.789	43.9188	3.768	43.9164	3.696	43.92	3.651	43.9224	3.579	43.9224	3.489	43.9284	3.453	43.8408	3.381	43.8336	3.384	43.9236	3.33	43.8408	3.336	43.8312	3.246	43.836	3.255
30.2328	0.735	43.7388	4.341	44.4648	4.752	43.74	4.08	43.7424	3.933	43.7448	3.894	43.7436	3.795	43.7436	3.795	43.7496	3.738	43.83	3.681	43.8276	3.639	43.8312	3.555	43.8336	3.558	43.8336	3.516	43.8396	3.453	43.7592	3.402	43.752	3.321	43.836	3.363	43.7592	3.249	43.7508	3.231	43.7556	3.234
30.1452	0.693	43.6704	4.296	44.3808	4.602	43.6704	3.984	43.6728	3.873	43.6752	3.792	43.6728	3.702	43.6728	3.702	43.68	3.624	43.7508	3.669	43.7472	3.612	43.7508	3.576	43.7532	3.474	43.7532	3.471	43.7568	3.447	43.6872	3.339	43.6812	3.318	43.7544	3.309	43.6872	3.243	43.68	3.213	43.6848	3.132
30.0576	0.726	43.602	4.191	44.3052	4.596	43.6032	3.933	43.6056	3.846	43.6068	3.738	43.6056	3.711	43.6056	3.711	43.6116	3.618	43.68	3.633	43.6764	3.567	43.68	3.501	43.6824	3.474	43.6824	3.396	43.686	3.351	43.62	3.249	43.614	3.252	43.6836	3.243	43.62	3.192	43.6128	3.129	43.6164	3.12
29.982	0.726	43.53	4.155	44.2308	4.518	43.53	3.927	43.5336	3.759	43.5348	3.711	43.5336	3.636	43.5336	3.636	43.5408	3.591	43.6128	3.528	43.6092	3.48	43.6128	3.426	43.6152	3.402	43.6152	3.378	43.6188	3.327	43.5492	3.258	43.5444	3.183	43.6164	3.234	43.5504	3.141	43.542	3.105	43.5468	3.102
29.9112	0.654	43.4496	4.122	44.1528	4.407	43.4508	3.81	43.4544	3.741	43.4568	3.675	43.4556	3.561	43.4556	3.561	43.464	3.492	43.5408	3.516	43.5384	3.474	43.5432	3.423	43.5456	3.333	43.5444	3.315	43.5492	3.294	43.4724	3.21	43.4664	3.168	43.5456	3.147	43.4736	3.12	43.464	3.075	43.4688	3.009
29.8404	0.696	43.3656	4.029	44.0712	4.401	43.3668	3.822	43.3704	3.729	43.374	3.594	43.3728	3.576	43.3728	3.576	43.3812	3.522	43.4628	3.489	43.4604	3.432	43.4652	3.369	43.4676	3.351	43.4664	3.27	43.4736	3.207	43.3896	3.147	43.3824	3.114	43.4676	3.135	43.3908	3.093	43.38	3.021	43.386	3.033
29.7624	0.669	43.2792	4.011	43.9884	4.362	43.2804	3.762	43.284	3.624	43.2876	3.597	43.2864	3.471	43.2864	3.471	43.296	3.432	43.3812	3.393	43.3788	3.369	43.3836	3.309	43.3848	3.285	43.3836	3.276	43.3908	3.234	43.3044	3.147	43.296	3.072	43.3848	3.12	43.3056	3.003	43.2948	2.997	43.3008	2.943
29.6796	0.642	43.1892	3.972	43.9032	4.221	43.1916	3.708	43.194	3.63	43.1988	3.519	43.1976	3.45	43.1976	3.45	43.206	3.402	43.296	3.39	43.2936	3.33	43.2984	3.303	43.3008	3.243	43.2984	3.174	43.3044	3.159	43.2156	3.117	43.206	3.108	43.2996	3.033	43.2156	3.024	43.2048	2.991	43.2108	2.952
29.5968	0.666	43.1088	3.906	43.8156	4.257	43.1112	3.669	43.1136	3.603	43.1172	3.507	43.116	3.465	43.116	3.465	43.1232	3.399	43.206	3.375	43.2048	3.321	43.2084	3.279	43.2108	3.249	43.2096	3.183	43.2144	3.126	43.1316	3.054	43.1232	3.039	43.2096	3.033	43.1316	2.97	43.1232	2.931	43.128	2.946
29.5128	0.666	43.0368	3.873	43.7388	4.173	43.038	3.648	43.0416	3.486	43.0428	3.474	43.0428	3.357	43.0428	3.357	43.0476	3.303	43.1232	3.297	43.122	3.249	43.1256	3.213	43.128	3.18	43.1256	3.18	43.1304	3.135	43.0584	3.054	43.05	2.955	43.1268	3.033	43.0584	2.916	43.05	2.925	43.0524	2.892
29.4288	0.627	42.9648	3.804	43.6692	4.08	42.966	3.522	42.9696	3.474	42.9708	3.39	42.9696	3.294	42.9696	3.294	42.9756	3.252	43.0488	3.27	43.0488	3.24	43.0512	3.198	43.0536	3.129	43.0512	3.063	43.056	3.06	42.9852	2.967	42.978	2.97	43.0536	2.907	42.9864	2.898	42.978	2.856	42.9804	2.805
29.3532	0.681	42.8868	3.717	43.6008	4.083	42.8892	3.537	42.8916	3.456	42.8928	3.336	42.8928	3.315	42.8928	3.315	42.8988	3.27	42.9756	3.231	42.9756	3.174	42.978	3.132	42.9804	3.102	42.9792	3.039	42.984	2.979	42.9084	2.946	42.9012	2.889	42.9816	2.916	42.9096	2.868	42.9012	2.775	42.9048	2.841
29.28	0.618	42.804	3.735	43.5288	4.008	42.8052	3.468	42.8076	3.354	42.81	3.357	42.8088	3.24	42.8088	3.24	42.816	3.171	42.8988	3.165	42.8976	3.108	42.9012	3.066	42.9036	3.027	42.9024	3.054	42.9084	3.006	42.8256	2.934	42.8184	2.868	42.9048	2.907	42.828	2.787	42.8184	2.829	42.822	2.751
29.2056	0.588	42.7188	3.645	43.4484	3.936	42.72	3.402	42.7224	3.381	42.7248	3.258	42.7236	3.204	42.7236	3.204	42.7308	3.162	42.816	3.177	42.8136	3.129	42.8184	3.072	42.8208	3.015	42.8208	2.94	42.8256	2.949	42.7416	2.871	42.7332	2.88	42.822	2.826	42.7428	2.832	42.7344	2.745	42.738	2.727
29.1264	0.627	42.6312	3.6	43.3644	3.948	42.6324	3.399	42.636	3.327	42.6384	3.234	42.6372	3.192	42.6372	3.192	42.6444	3.12	42.732	3.102	42.7296	3.057	42.7344	3.021	42.7356	3.012	42.7368	2.958	42.7416	2.883	42.6552	2.826	42.6468	2.796	42.738	2.826	42.6564	2.751	42.648	2.712	42.6516	2.733
29.04	0.624	42.5472	3.597	43.278	3.837	42.5472	3.387	42.5496	3.261	42.552	3.243	42.5508	3.138	42.5508	3.138	42.558	3.087	42.6444	3.072	42.642	3.015	42.6468	2.958	42.6492	2.907	42.6492	2.919	42.654	2.895	42.5688	2.853	42.5604	2.787	42.6504	2.793	42.5676	2.73	42.5604	2.748	42.5652	2.676
28.9524	0.561	42.4704	3.549	43.1892	3.816	42.4716	3.285	42.474	3.267	42.4752	3.162	42.4752	3.108	42.4752	3.108	42.4812	3.045	42.558	3.084	42.5556	3.036	42.5604	3.003	42.5628	2.934	42.5628	2.886	42.5676	2.853	42.4896	2.757	42.4836	2.796	42.5628	2.757	42.4896	2.739	42.4824	2.688	42.4872	2.646
28.8612	0.645	42.3984	3.447	43.1088	3.801	42.3996	3.288	42.402	3.18	42.4032	3.12	42.4032	3.069	42.4032	3.069	42.4092	3.042	42.4812	3.006	42.4788	2.949	42.4836	2.907	42.486	2.922	42.4848	2.874	42.4896	2.82	42.4176	2.754	42.4116	2.697	42.486	2.757	42.4176	2.658	42.4104	2.622	42.4152	2.661
28.7748	0.615	42.324	3.468	43.0356	3.696	42.3252	3.201	42.3288	3.12	42.33	3.105	42.33	2.988	42.33	2.988	42.336	2.925	42.4092	2.97	42.4068	2.907	42.4116	2.877	42.414	2.832	42.4128	2.814	42.4176	2.79	42.3456	2.718	42.3384	2.694	42.414	2.67	42.3444	2.607	42.3372	2.619	42.3432	2.547
28.7004	0.585	42.2424	3.369	42.9636	3.666	42.2436	3.162	42.2472	3.126	42.2496	3.003	42.2496	2.994	42.2496	2.994	42.2556	2.937	42.336	2.952	42.3348	2.907	42.3384	2.865	42.342	2.826	42.3408	2.742	42.3456	2.721	42.2676	2.655	42.258	2.667	42.3408	2.634	42.2664	2.619	42.2568	2.544	42.264	2.556
28.6308	0.588	42.1572	3.348	42.8856	3.654	42.1584	3.168	42.162	3.066	42.1644	3.039	42.1644	2.967	42.1644	2.967	42.1704	2.937	42.2568	2.88	42.2544	2.841	42.2592	2.772	42.2628	2.781	42.2616	2.775	42.2664	2.712	42.1836	2.649	42.1728	2.607	42.2616	2.655	42.1812	2.562	42.1728	2.55	42.1788	2.532
28.56	0.561	42.0732	3.318	42.8028	3.549	42.0732	3.105	42.0768	3.021	42.0804	2.967	42.0792	2.868	42.0792	2.868	42.0852	2.838	42.1716	2.85	42.1704	2.826	42.1752	2.79	42.1788	2.721	42.1764	2.709	42.1812	2.709	42.0984	2.661	42.0888	2.601	42.1764	2.604	42.096	2.544	42.0876	2.544	42.0936	2.487
28.4844	0.54	41.9832	3.273	42.7176	3.537	41.9844	3.084	41.988	3.012	41.9916	2.895	41.9904	2.904	41.9904	2.904	41.9964	2.832	42.0864	2.85	42.0852	2.808	42.09	2.781	42.0936	2.715	42.0924	2.676	42.096	2.622	42.0096	2.574	42	2.559	42.0912	2.55	42.0096	2.517	42	2.481	42.006	2.472
28.4028	0.597	41.898	3.234	42.6312	3.513	41.8992	3.09	41.9028	2.97	41.904	2.931	41.9028	2.868	41.9028	2.868	41.9088	2.85	41.9976	2.76	41.9964	2.73	42.0012	2.673	42.0048	2.691	42.0036	2.664	42.0084	2.637	41.922	2.592	41.9136	2.526	42.0036	2.562	41.922	2.481	41.9124	2.502	41.9184	2.469
28.3212	0.525	41.8212	3.219	42.546	3.423	41.8236	2.982	41.826	2.934	41.826	2.886	41.826	2.796	41.826	2.796	41.832	2.76	41.91	2.79	41.9088	2.757	41.9136	2.733	41.916	2.661	41.916	2.643	41.9208	2.631	41.8428	2.562	41.8356	2.544	41.916	2.52	41.8428	2.481	41.8356	2.46	41.8404	2.397
[truncated: 533 more rows]

[truncated: 9 more sheets: Figure 3i, Figure 3j, Figure 3k, Figure 4b-1, Figure 4b-2, Figure 4b-3, Figure 5e, Figure 5f, Figure 5g]
